# Supplementary material for: (2E)-3-(1,3-Benzodioxol-5-yl)-1-(3-bromo-2-thien­yl)prop-2-en-1-one
Source: Acta Crystallogr Sect E Struct Rep Online. 2010 Sep 4;66(Pt 10):o2477. doi: 10.1107/S1600536810035129 (PMC2983118; doi:10.1107/S1600536810035129)
Supplement: Supplementary file 2 [file e-66-o2477-Isup2.hkl]

# 
# h,k,l, Fc-squared, Fo-squared, sigma(Fo-squared) and status flag 
# 
data_I
_shelx_title ' hsy107 in P2(1)' 
_shelx_refln_list_code          4 
_shelx_F_calc_maximum      108.31 
_exptl_crystal_F_000       336.00 
_reflns_d_resolution_high  0.7696 
 
loop_ 
 _symmetry_equiv_pos_as_xyz 
 'x, y, z' 
 '-x, y+1/2, -z' 
 
_cell_length_a     4.0013 
_cell_length_b    11.0211 
_cell_length_c    14.6931 
_cell_angle_alpha  90.000 
_cell_angle_beta   95.781 
_cell_angle_gamma  90.000 
 
_shelx_F_squared_multiplier     1.000 
 
loop_ 
 _refln_index_h 
 _refln_index_k 
 _refln_index_l 
 _refln_F_squared_calc 
 _refln_F_squared_meas 
 _refln_F_squared_sigma 
 _refln_observed_status 
   0 -14   0        3.62       11.84     15.13 o 
   1 -14   0       87.43       79.26     11.03 o 
   1 -13   0       20.26       22.02      9.04 o 
   2 -13   0        7.68       11.62      9.53 o 
   0 -12   0      249.47      250.23     17.51 o 
   1 -12   0      163.95      173.92     11.45 o 
   2 -12   0       43.86       37.57      9.26 o 
   1 -11   0       42.41       32.91      8.44 o 
   2 -11   0      198.23      191.45     11.25 o 
   3 -11   0       12.75       12.11      8.20 o 
   0 -10   0      892.25      877.99     23.27 o 
   1 -10   0      193.34      180.01     10.34 o 
   2 -10   0       71.33       73.41      9.18 o 
   3 -10   0       22.33       20.54      8.34 o 
   1  -9   0      325.29      341.42     13.03 o 
   2  -9   0       79.89       90.43     10.30 o 
   3  -9   0      121.12      108.88      8.97 o 
   4  -9   0        9.94       10.88     13.51 o 
   0  -8   0      576.67      558.80     17.40 o 
   1  -8   0      679.81      684.28     13.49 o 
   2  -8   0       30.32       36.43      6.98 o 
   3  -8   0       19.13       35.26      7.63 o 
   4  -8   0       20.32       27.32      7.50 o 
   1  -7   0      349.19      364.43     10.48 o 
   2  -7   0      533.77      524.91     21.22 o 
   3  -7   0      244.76      232.08     16.63 o 
   4  -7   0        8.96       10.97     10.14 o 
   1  -6   0      252.04      258.99     19.76 o 
   2  -6   0      229.46      233.61      5.05 o 
   3  -6   0      104.42      104.44      6.49 o 
   4  -6   0       20.98       22.73      5.96 o 
   1  -5   0      396.18      381.76      5.45 o 
   2  -5   0     2296.09     2343.04     15.55 o 
   3  -5   0      175.89      163.08      6.29 o 
   4  -5   0      148.23      157.49      7.72 o 
   0  -4   0     1459.37     1806.11     20.89 o 
   1  -4   0     2324.43     2296.88     46.47 o 
   2  -4   0      185.34      187.30      4.17 o 
   3  -4   0       10.63       10.37      3.91 o 
   4  -4   0       31.99       37.62      6.54 o 
   1  -3   0     2423.12     2471.43     37.82 o 
   2  -3   0        7.42       10.62      3.53 o 
   3  -3   0      897.51      919.94     12.42 o 
   4  -3   0        6.30       11.64      5.69 o 
   5  -3   0        5.50       13.41     10.73 o 
   1  -2   0    10586.73    11390.00    129.22 o 
   2  -2   0      376.27      355.35      6.39 o 
   3  -2   0       90.38       94.60      6.05 o 
   4  -2   0       19.78       20.87      6.37 o 
   5  -2   0       14.19       15.84     10.02 o 
   1  -1   0     7155.45     7738.52     64.81 o 
   2  -1   0     2322.82     2309.87     69.06 o 
   3  -1   0      186.99      194.55     13.51 o 
   4  -1   0       51.90       56.00      6.88 o 
   5  -1   0        0.88        3.72      6.72 o 
   1   0   0      414.69      393.56     18.97 o 
   2   0   0      305.75      308.96     16.01 o 
   3   0   0       36.91       29.49      5.36 o 
   4   0   0      215.96      209.30      8.85 o 
   5   0   0        0.91        2.64      7.64 o 
   1   1   0     7970.39     7721.73    135.60 o 
   2   1   0     2133.60     2249.43    117.83 o 
   3   1   0      276.80      297.48     13.05 o 
   4   1   0       39.80       47.90      8.88 o 
   5   1   0        1.09       -0.76      7.44 o 
   0   2   0      735.90      906.62      9.87 o 
   1   2   0    11730.22    11939.76    271.48 o 
   2   2   0      322.34      302.25      8.32 o 
   3   2   0      109.97      109.90      6.72 o 
   4   2   0       11.10        7.49      6.56 o 
   5   2   0       17.59       19.03      7.82 o 
   1   3   0     2045.34     2171.24     64.51 o 
   2   3   0       72.58       75.29      4.72 o 
   3   3   0      819.37      856.78     27.32 o 
   4   3   0        2.33       -0.45      6.29 o 
   5   3   0        5.05        0.82      7.50 o 
   0   4   0     1867.89     2066.66     20.03 o 
   1   4   0     2013.59     2066.75     73.61 o 
   2   4   0      228.96      234.70     10.07 o 
   4   4   0       35.79       40.02     11.23 o 
   2   5   0     2305.94     2272.12     28.13 o 
   3   5   0      134.44      147.17     11.54 o 
   4   5   0      152.52      168.73     14.12 o 
   3   6   0       98.69      100.78      9.97 o 
  -1 -14   1       14.11        4.68      9.66 o 
   0 -14   1        5.17        8.61     10.05 o 
   1 -14   1      107.78      104.17     11.89 o 
  -2 -13   1       27.02       18.78      9.16 o 
  -1 -13   1       62.93       51.10     10.10 o 
   0 -13   1      122.24      102.75     11.00 o 
   1 -13   1       10.38       11.35      8.84 o 
   2 -13   1       63.05       65.72     10.29 o 
  -2 -12   1        6.21        3.20      7.94 o 
  -1 -12   1      138.53      127.43     10.71 o 
   0 -12   1      122.16      110.63     10.50 o 
   1 -12   1       25.24       27.69      8.69 o 
   2 -12   1       88.11       93.65     10.50 o 
  -3 -11   1        0.94        4.06      8.74 o 
  -2 -11   1      150.76      135.18      9.99 o 
  -1 -11   1       98.79       89.07      8.88 o 
   0 -11   1       70.90       68.30      8.85 o 
   1 -11   1      294.22      293.28     27.45 o 
   2 -11   1       41.98       51.73      9.36 o 
   3 -11   1       10.38       10.07      8.59 o 
  -3 -10   1      101.60       86.82     11.99 o 
  -2 -10   1      156.78      165.90     13.94 o 
  -1 -10   1       54.24       57.22      8.23 o 
   0 -10   1      540.72      565.96     14.30 o 
   1 -10   1      207.12      213.44     10.57 o 
   2 -10   1      264.78      264.78     17.28 o 
   3 -10   1       29.86       20.97      7.77 o 
  -4  -9   1       17.13       30.70      8.19 o 
  -3  -9   1       13.67       10.94      7.44 o 
  -2  -9   1       56.01       66.23      8.01 o 
  -1  -9   1     1085.41     1094.24     23.07 o 
   0  -9   1      317.43      326.71     11.04 o 
   1  -9   1       99.15      117.27      8.89 o 
   2  -9   1       10.45        3.54      7.08 o 
   3  -9   1      177.10      166.03     11.38 o 
  -4  -8   1       53.77       59.95      7.56 o 
  -3  -8   1       66.48       68.31      8.10 o 
  -2  -8   1      488.59      499.93     12.44 o 
  -1  -8   1      149.87      145.57      6.05 o 
   0  -8   1      167.57      178.71     12.40 o 
   1  -8   1     1230.59     1268.05     37.54 o 
   2  -8   1      205.25      203.75     10.12 o 
   3  -8   1       28.55       21.14      7.26 o 
   4  -8   1       17.52       22.43      6.78 o 
  -4  -7   1       33.94       31.48      6.91 o 
  -3  -7   1       12.72       15.23      5.82 o 
  -2  -7   1      344.03      338.82     13.23 o 
  -1  -7   1      762.60      790.69     28.21 o 
   0  -7   1     2128.57     2422.84     22.39 o 
   1  -7   1      324.80      321.15      9.56 o 
   2  -7   1      417.87      414.68     10.78 o 
   3  -7   1       98.07       98.00      7.11 o 
   4  -7   1       24.98       22.00      6.77 o 
  -4  -6   1        0.04        4.80      5.66 o 
  -3  -6   1      375.92      351.28     16.32 o 
  -2  -6   1      134.26      142.65      4.63 o 
  -1  -6   1      481.19      505.07     11.81 o 
   0  -6   1      716.59      684.77     14.95 o 
   1  -6   1      681.64      707.18     40.85 o 
   2  -6   1      672.64      663.98      9.99 o 
   3  -6   1       84.22       91.27      6.36 o 
   4  -6   1        9.07        5.64      6.08 o 
  -4  -5   1       15.67       18.76      5.83 o 
  -3  -5   1      149.54      127.49      5.98 o 
  -2  -5   1      184.94      174.47     11.74 o 
  -1  -5   1      984.61      957.90     36.66 o 
   0  -5   1     1244.46     1291.49     13.36 o 
   1  -5   1     1337.33     1431.38     92.05 o 
   2  -5   1        8.08        6.63      2.76 o 
   3  -5   1       33.96       44.81      5.56 o 
   4  -5   1      185.60      191.44     11.64 o 
  -4  -4   1       96.94      108.57      7.24 o 
  -3  -4   1      337.95      350.51     23.06 o 
  -2  -4   1      245.72      227.57      4.76 o 
  -1  -4   1      473.83      559.48     11.88 o 
   0  -4   1      578.62      658.56     13.36 o 
   1  -4   1     1243.68     1298.11     10.68 o 
   2  -4   1      287.23      279.01      4.61 o 
   3  -4   1      298.71      295.88      6.24 o 
   4  -4   1        4.47       11.67      6.17 o 
  -5  -3   1        4.84       -4.25     10.32 o 
  -4  -3   1       55.51       59.58      6.76 o 
  -3  -3   1      182.62      175.40     14.52 o 
  -2  -3   1     1473.12     1545.43     56.77 o 
  -1  -3   1     1367.34     1506.23     22.00 o 
   0  -3   1     5903.35     6352.63    215.25 o 
   1  -3   1      598.52      623.40      7.69 o 
   2  -3   1      336.25      368.18      6.53 o 
   3  -3   1      455.39      418.71     21.88 o 
   4  -3   1       51.35       56.34      6.50 o 
   5  -3   1       21.98       37.74     11.84 o 
  -5  -2   1        8.31        7.59      6.87 o 
  -4  -2   1       81.20       86.63      7.10 o 
  -3  -2   1      358.69      354.97     10.60 o 
  -2  -2   1     2886.19     3022.42    130.18 o 
  -1  -2   1      679.80      729.64     19.50 o 
   0  -2   1      557.90      598.80      6.01 o 
   1  -2   1     3881.92     4078.89     69.69 o 
   2  -2   1     2612.88     2619.07     22.82 o 
   3  -2   1       85.40       82.11      5.47 o 
   4  -2   1       13.60       14.65      5.92 o 
   5  -2   1        2.60        0.46      8.50 o 
  -5  -1   1       17.65       20.25      6.72 o 
  -4  -1   1       16.66       15.73      6.25 o 
  -3  -1   1       13.27       14.40      5.31 o 
  -2  -1   1      356.88      349.54      6.54 o 
  -1  -1   1     7015.47     6680.56    188.00 o 
   0  -1   1      579.23      643.79      7.34 o 
   1  -1   1     2361.47     2423.36     22.16 o 
   2  -1   1      273.20      243.26      8.09 o 
   3  -1   1      150.55      149.30      6.79 o 
   4  -1   1       59.74       71.15      7.29 o 
   5  -1   1        2.95        1.65      6.99 o 
  -5   0   1        0.30       -3.55      7.14 o 
  -4   0   1       16.66       20.66      6.35 o 
  -3   0   1      479.03      501.61     18.80 o 
  -2   0   1      629.21      589.74     19.96 o 
  -1   0   1     2016.74     2064.05     94.76 o 
   1   0   1      827.05      715.47     14.90 o 
   2   0   1      597.50      556.28     23.85 o 
   3   0   1      169.00      187.05      7.32 o 
   4   0   1       10.24        8.92      5.82 o 
   5   0   1        1.85        5.25      6.58 o 
  -5   1   1       12.89       16.79      7.82 o 
  -4   1   1       23.98       15.97      6.57 o 
  -3   1   1       16.92       22.43      5.06 o 
  -2   1   1      275.17      281.62     11.23 o 
  -1   1   1     6235.29     6285.89     30.39 o 
   0   1   1      648.95      667.62      6.88 o 
   1   1   1     1969.95     2010.81     73.92 o 
   2   1   1      271.54      228.53     10.23 o 
   3   1   1      128.04      128.16      6.63 o 
   4   1   1       47.54       50.04      6.99 o 
   5   1   1        4.39        2.98      7.28 o 
  -5   2   1        6.29        5.92      6.96 o 
  -4   2   1       77.07       77.42      7.52 o 
  -3   2   1      351.13      344.92      8.71 o 
  -2   2   1     3036.27     3043.52     21.05 o 
  -1   2   1      733.29      714.43     24.94 o 
   0   2   1      573.37      604.48     36.93 o 
   1   2   1     3958.37     4065.69     26.84 o 
   2   2   1     2435.68     2322.79     29.20 o 
   3   2   1       93.49      111.23      7.36 o 
   4   2   1       15.82       16.03      6.62 o 
   5   2   1        2.58        7.59      9.51 o 
  -5   3   1        4.13        4.96      7.89 o 
  -4   3   1       53.98       59.26      7.26 o 
  -3   3   1      164.91      149.13      8.42 o 
  -2   3   1     1598.98     1474.02     19.68 o 
  -1   3   1     1598.80     1638.60     45.28 o 
   0   3   1     5712.71     6131.74     41.84 o 
   1   3   1      576.08      574.68      9.31 o 
   2   3   1      361.90      366.25      5.67 o 
   3   3   1      471.03      455.39     10.89 o 
   4   3   1       41.75       46.10      7.33 o 
   5   3   1       18.35       34.05     10.83 o 
  -4   4   1       98.73      112.72     13.81 o 
  -3   4   1      454.35      454.88     15.03 o 
  -2   4   1      131.20      129.21      9.01 o 
  -1   4   1      521.01      562.29     32.96 o 
   0   4   1      646.42      740.02     11.84 o 
   1   4   1     1398.86     1350.62     16.34 o 
   2   4   1      391.30      362.84      7.04 o 
   3   4   1      301.96      323.09     14.01 o 
   4   4   1        2.67        7.49     10.17 o 
  -4   5   1        8.83       15.63     11.03 o 
  -3   5   1      162.95      170.40     12.65 o 
  -2   5   1      180.70      180.26      9.71 o 
  -1   5   1      860.89      885.90     10.05 o 
   0   5   1     1165.64     1184.93     16.54 o 
   1   5   1     1240.24     1291.94     17.81 o 
   2   5   1       10.80        5.51      6.48 o 
  -4   6   1        2.78        7.69     10.78 o 
  -3   6   1      302.73      310.34     14.87 o 
  -2   6   1      189.40      201.61     10.62 o 
  -1   6   1      437.23      481.54     12.34 o 
   0   6   1      632.56      658.92     14.22 o 
   1   6   1      529.80      518.93     12.70 o 
  -3   7   1        9.97       10.68      9.16 o 
  -2   7   1      283.94      272.09     12.04 o 
   0   7   1     2136.74     2463.46     29.75 o 
   1   7   1      347.98      309.93     11.38 o 
  -1 -14   2       31.79       28.25     10.05 o 
   0 -14   2       76.82       75.16     10.71 o 
  -2 -13   2       46.67       48.87      9.88 o 
  -1 -13   2       15.02        8.50      9.09 o 
   0 -13   2       95.60       80.30     10.21 o 
   1 -13   2       85.33       89.55     10.43 o 
   2 -13   2      115.61       95.56     10.40 o 
  -2 -12   2       24.86       26.93      9.07 o 
  -1 -12   2      156.42      160.43     10.62 o 
   0 -12   2       63.84       67.46      9.68 o 
   1 -12   2        7.05       13.97      8.12 o 
   2 -12   2       77.92       80.18      9.37 o 
  -3 -11   2       42.00       39.85      9.43 o 
  -2 -11   2       20.21       23.82      8.25 o 
  -1 -11   2       46.48       39.54      8.57 o 
   0 -11   2      185.29      186.70     12.50 o 
   1 -11   2      369.84      345.46     18.14 o 
   2 -11   2       18.53       16.70      8.07 o 
   3 -11   2       16.58       17.36      8.55 o 
  -3 -10   2       11.51        9.43      8.53 o 
  -2 -10   2      275.23      285.21     18.49 o 
  -1 -10   2      196.27      196.19     10.12 o 
   0 -10   2       80.06       72.12      8.63 o 
   1 -10   2      132.15      119.98      8.84 o 
   2 -10   2       44.48       36.95      7.92 o 
   3 -10   2       48.43       45.42      8.53 o 
  -4  -9   2       40.98       37.72      9.92 o 
  -3  -9   2       47.74       52.24      7.97 o 
  -2  -9   2       87.17       88.99      8.14 o 
  -1  -9   2      116.16      128.09      6.88 o 
   0  -9   2      285.65      286.91     10.60 o 
   1  -9   2      302.08      303.19     10.53 o 
   2  -9   2      201.67      184.05     10.01 o 
   3  -9   2       43.34       49.23      8.06 o 
  -4  -8   2       15.39       15.03      6.84 o 
  -3  -8   2       42.56       46.20      7.46 o 
  -2  -8   2      359.04      361.53     32.78 o 
  -1  -8   2      890.35      922.45     11.66 o 
   0  -8   2      951.99      943.70     25.47 o 
   1  -8   2      137.86      139.32     19.83 o 
   2  -8   2       69.90       67.35      7.29 o 
   3  -8   2       46.37       49.62      6.72 o 
   4  -8   2       31.54       31.49      7.04 o 
  -4  -7   2        5.62        8.14      6.42 o 
  -3  -7   2      237.37      240.11      9.97 o 
  -2  -7   2       42.63       40.15      4.94 o 
  -1  -7   2       89.18       87.88      5.39 o 
   0  -7   2      606.01      579.66     10.69 o 
   1  -7   2      768.44      815.56     19.17 o 
   2  -7   2      228.63      243.15     22.16 o 
   3  -7   2        0.39        1.87      5.74 o 
   4  -7   2       13.82       13.79      5.87 o 
  -4  -6   2       34.10       23.10      6.17 o 
  -3  -6   2      143.94      159.81      7.25 o 
  -2  -6   2      314.83      303.62     15.54 o 
  -1  -6   2     1675.66     1783.11     34.54 o 
   0  -6   2       38.89       59.45      5.82 o 
   1  -6   2       42.19       39.52      5.65 o 
   2  -6   2      434.80      452.70      8.91 o 
   3  -6   2      243.85      225.99      8.05 o 
   4  -6   2       33.32       41.40      6.98 o 
  -4  -5   2       82.46       89.49      6.94 o 
  -3  -5   2      141.10      152.22      9.69 o 
  -2  -5   2      147.28      143.90      7.43 o 
  -1  -5   2      112.00      129.81      4.56 o 
   0  -5   2     1183.34     1273.31     22.79 o 
   1  -5   2     1330.94     1549.61     53.65 o 
   2  -5   2      630.10      621.84      9.02 o 
   3  -5   2      214.45      219.71      7.46 o 
   4  -5   2       19.30       21.84      5.99 o 
  -4  -4   2        1.34        9.27      4.61 o 
  -3  -4   2       95.29      103.66      4.82 o 
  -2  -4   2     1225.83     1276.23     36.80 o 
  -1  -4   2     1862.93     2061.05     34.09 o 
   0  -4   2     2447.51     2835.28     54.36 o 
   1  -4   2      420.46      511.04      9.59 o 
   2  -4   2      293.03      273.91      6.36 o 
   3  -4   2      438.99      472.21      7.49 o 
   4  -4   2       62.26       74.85      7.00 o 
  -5  -3   2        2.03        8.65     10.32 o 
  -4  -3   2       87.64       93.31      7.13 o 
  -3  -3   2      121.96      115.15      5.92 o 
  -2  -3   2      976.02      925.14     46.15 o 
  -1  -3   2      219.18      228.59      3.53 o 
   0  -3   2     2209.71     2358.84     46.85 o 
   1  -3   2     1685.50     1715.11     15.22 o 
   2  -3   2     1816.70     1749.63     58.33 o 
   3  -3   2        0.79       -3.96      4.71 o 
   4  -3   2        6.35        6.27      8.60 o 
  -5  -2   2        2.69       11.34      7.17 o 
  -4  -2   2        1.83        4.86      5.62 o 
  -3  -2   2       30.52       30.69      4.86 o 
  -2  -2   2      611.74      619.17      8.83 o 
  -1  -2   2     1082.12      952.38      5.78 o 
   0  -2   2     2612.42     2702.73     31.49 o 
   1  -2   2      167.28      168.27      6.32 o 
   2  -2   2      452.95      393.34      6.49 o 
   3  -2   2      180.91      189.00     18.06 o 
   4  -2   2       82.76       88.64      6.76 o 
   5  -2   2        4.17        8.80      9.16 o 
  -5  -1   2       10.45       16.41      7.22 o 
  -4  -1   2       60.52       65.45      7.06 o 
  -3  -1   2      506.27      484.81      9.43 o 
  -2  -1   2       67.19       68.52      4.10 o 
  -1  -1   2     3276.76     3392.40     29.50 o 
   0  -1   2     5072.75     4877.30     37.19 o 
   1  -1   2     5472.94     5328.38     37.44 o 
   2  -1   2      224.16      238.77      5.83 o 
   3  -1   2      120.27      125.21      6.27 o 
   4  -1   2       10.60       18.49      6.42 o 
   5  -1   2        5.39        7.99     10.52 o 
  -5   0   2       17.13       21.53      7.53 o 
  -4   0   2        1.30       -2.40      5.78 o 
  -3   0   2      204.22      204.36     10.42 o 
  -2   0   2     1460.16     1391.40     12.55 o 
  -1   0   2     6442.51     6494.58     45.66 o 
   0   0   2       40.27       37.24      2.38 o 
   1   0   2      237.61      236.52      6.53 o 
   2   0   2      241.17      188.17     13.47 o 
   3   0   2      142.34      126.62      6.47 o 
   4   0   2       20.26       24.15      8.30 o 
   5   0   2        9.74        4.55      9.92 o 
  -5   1   2        9.35        9.92      7.23 o 
  -4   1   2       82.62       91.49      7.35 o 
  -3   1   2      481.80      476.13     21.45 o 
  -2   1   2       93.81       87.99      9.76 o 
  -1   1   2     3435.00     3446.08     25.90 o 
   0   1   2     5730.82     5543.75     43.46 o 
   1   1   2     5100.17     5348.26    154.89 o 
   2   1   2      341.41      315.75     17.92 o 
   3   1   2      100.88      102.87      6.53 o 
   4   1   2        9.61       10.70      6.04 o 
   5   1   2        4.13       14.82     10.88 o 
  -5   2   2        2.01        1.82      7.53 o 
  -4   2   2        2.53       -0.23      6.07 o 
  -3   2   2       41.14       42.81      5.59 o 
  -2   2   2      745.10      714.76      9.08 o 
  -1   2   2      857.03      768.02     31.11 o 
   0   2   2     2648.12     2757.59     31.06 o 
   1   2   2      165.32      148.84     11.28 o 
   2   2   2      357.14      310.87      7.92 o 
   3   2   2      142.60      133.32      6.99 o 
   4   2   2       84.72       72.90     10.62 o 
   5   2   2        4.54        5.67      9.46 o 
  -5   3   2        2.16        5.96      8.19 o 
  -4   3   2       91.63      102.90     13.81 o 
  -3   3   2       73.20       69.26      6.14 o 
  -2   3   2      969.14      892.98     43.74 o 
  -1   3   2      290.65      314.35     15.03 o 
   0   3   2     2548.10     2595.62     74.30 o 
   1   3   2     1432.58     1426.01     15.73 o 
   2   3   2     1757.82     1690.41     14.21 o 
   3   3   2        1.61       -3.87      5.38 o 
   4   3   2        4.29        4.96      9.31 o 
  -4   4   2        2.45        3.79      9.21 o 
  -3   4   2       71.65       69.26     10.42 o 
  -2   4   2     1094.17     1128.06     11.36 o 
  -1   4   2     2013.66     2200.08     15.21 o 
   0   4   2     2350.86     2702.74     95.80 o 
   1   4   2      426.22      491.46     10.52 o 
   2   4   2      291.44      240.11      7.89 o 
  -4   5   2       78.28       84.29     12.75 o 
  -3   5   2      193.15      185.22     11.69 o 
  -2   5   2      129.31      127.34      9.21 o 
  -1   5   2       82.23       85.03      4.51 o 
   0   5   2     1185.50     1384.88     18.77 o 
   1   5   2     1613.76     1633.03     20.03 o 
   2   5   2      629.97      587.28     12.70 o 
  -4   6   2       29.27       21.40     10.57 o 
  -3   6   2      157.04      179.00     11.99 o 
  -2   6   2      284.55      272.64     11.23 o 
  -1   6   2     1665.05     1736.51     15.35 o 
   0   6   2      108.40      144.90      8.30 o 
   1   6   2       41.41       34.30      6.88 o 
   2   6   2      426.39      400.39     12.19 o 
  -4   7   2        2.29        0.96     10.78 o 
  -3   7   2      223.74      229.24     13.46 o 
  -2   7   2       39.31       39.87      8.80 o 
  -1   7   2      108.50      101.24      9.41 o 
   0   7   2      469.88      476.74     13.36 o 
   1   7   2      766.52      807.31     17.45 o 
   2   7   2      295.71      274.42     11.89 o 
  -3   8   2       37.00       30.46      9.46 o 
  -2   8   2      410.54      412.23     14.17 o 
  -1   8   2      785.67      811.51     18.26 o 
   0   8   2      967.24      992.43     20.14 o 
   1   8   2      152.12      147.48     10.83 o 
   0   9   2      319.10      316.36     13.91 o 
   1   9   2      333.06      325.11     14.22 o 
   0 -14   3      134.83      119.33     11.50 o 
  -2 -13   3       64.39       57.83      9.69 o 
  -1 -13   3       79.54       65.82      9.94 o 
   0 -13   3        3.96        3.92      8.77 o 
   1 -13   3       74.20       77.20     17.45 o 
  -2 -12   3       51.34       49.95      9.69 o 
  -1 -12   3      140.66      122.61     10.51 o 
   0 -12   3       30.43       34.08      8.49 o 
   1 -12   3      236.06      200.38     15.15 o 
   2 -12   3       43.96       39.09      8.90 o 
  -3 -11   3      134.81      143.74     26.46 o 
  -2 -11   3       60.35       59.09      9.12 o 
  -1 -11   3      211.00      200.26     11.14 o 
   0 -11   3      157.95      137.92     10.46 o 
   1 -11   3       99.57      125.74      9.89 o 
   2 -11   3       48.38       51.86      8.76 o 
   3 -11   3      112.76      108.37     10.47 o 
  -3 -10   3       33.14       27.71      8.38 o 
  -2 -10   3        5.72        4.55      7.65 o 
  -1 -10   3      282.27      279.37     17.20 o 
   0 -10   3      525.68      511.95     13.49 o 
   1 -10   3      163.63      165.00     13.31 o 
   2 -10   3       43.15       49.71     16.09 o 
   3 -10   3        5.15        0.14      7.53 o 
  -4  -9   3       33.00       24.72      7.99 o 
  -3  -9   3       31.83       29.23      7.58 o 
  -2  -9   3      258.06      277.69     19.50 o 
  -1  -9   3      105.65      102.08      6.73 o 
   0  -9   3       52.52       50.05      9.41 o 
   1  -9   3       27.96       35.82      7.54 o 
   2  -9   3      421.58      403.35     23.70 o 
   3  -9   3       23.74       17.32      7.49 o 
  -4  -8   3       16.64       20.49      8.03 o 
  -3  -8   3       28.97       31.59      7.82 o 
  -2  -8   3      129.23      120.46      7.98 o 
  -1  -8   3       25.37       23.85      5.53 o 
   0  -8   3     1388.42     1289.94     58.03 o 
   1  -8   3      137.35      130.30     15.18 o 
   2  -8   3      212.25      196.20     11.46 o 
   3  -8   3       52.79       48.17      6.39 o 
   4  -8   3       12.45       12.03      7.29 o 
  -4  -7   3       22.18       19.23      6.53 o 
  -3  -7   3       75.01       89.30      7.64 o 
  -2  -7   3      547.90      542.39     16.70 o 
  -1  -7   3      613.17      637.06     12.10 o 
   0  -7   3        3.75        7.97      5.39 o 
   1  -7   3      219.24      223.61     23.22 o 
   2  -7   3      153.57      157.38      8.23 o 
   3  -7   3      149.22      155.08      7.80 o 
   4  -7   3       38.83       39.22      9.03 o 
  -4  -6   3       54.88       60.27      7.06 o 
  -3  -6   3      147.38      151.13     11.40 o 
  -2  -6   3      148.40      149.43      8.43 o 
  -1  -6   3     1985.90     2131.28     24.42 o 
   0  -6   3     1045.14     1181.12     37.16 o 
   1  -6   3     2768.49     2978.09     76.29 o 
   2  -6   3       59.79       66.76      5.92 o 
   3  -6   3       12.70       13.05      5.11 o 
   4  -6   3        1.84        2.82      6.05 o 
  -4  -5   3       18.58       13.99      6.15 o 
  -3  -5   3      285.39      294.46      8.98 o 
  -2  -5   3      563.06      559.99     19.96 o 
  -1  -5   3      484.92      516.81      7.20 o 
   0  -5   3      479.93      585.07     19.40 o 
   1  -5   3      529.62      554.70     33.47 o 
   2  -5   3      534.94      500.81      8.39 o 
   3  -5   3      285.22      287.69      7.90 o 
   4  -5   3        0.85        6.35      5.92 o 
  -4  -4   3       43.56       51.84      7.22 o 
  -3  -4   3       60.54       62.32      4.37 o 
  -2  -4   3       53.42       52.34      3.49 o 
  -1  -4   3      958.52     1025.98     14.83 o 
   0  -4   3     3308.16     3351.56     20.85 o 
   1  -4   3     1608.19     1760.13     20.10 o 
   2  -4   3      259.65      254.30      6.14 o 
   3  -4   3       57.57       54.47      5.46 o 
   4  -4   3       86.03       94.20      7.24 o 
  -5  -3   3        2.69       10.83     10.27 o 
  -4  -3   3       42.58       46.12      7.11 o 
  -3  -3   3       64.22       63.30      5.81 o 
  -2  -3   3     1412.75     1458.35     26.71 o 
  -1  -3   3      625.60      628.45      8.96 o 
   0  -3   3      353.69      427.36      6.54 o 
   1  -3   3        9.76       11.78      3.13 o 
   2  -3   3     1215.32     1178.61     18.77 o 
   3  -3   3       99.17       91.52      8.65 o 
   4  -3   3       64.89       64.61     10.37 o 
  -5  -2   3        0.71       15.41      6.83 o 
  -4  -2   3       59.73       61.23      6.60 o 
  -3  -2   3      157.51      142.54      6.34 o 
  -2  -2   3       92.05       82.74      4.58 o 
  -1  -2   3      468.31      436.01      4.98 o 
   0  -2   3     5376.96     5336.31     75.81 o 
   1  -2   3     1088.69     1021.72     12.90 o 
   2  -2   3      229.08      233.44      9.56 o 
   3  -2   3       19.75       15.84      7.69 o 
   4  -2   3       25.51       34.50      9.87 o 
  -5  -1   3        2.70        6.58      7.06 o 
  -4  -1   3       30.09       30.68      6.39 o 
  -3  -1   3      507.14      493.81     23.53 o 
  -2  -1   3      956.98      913.76     71.36 o 
  -1  -1   3     3427.74     3330.31    204.90 o 
   0  -1   3       26.09       29.60      1.80 o 
   1  -1   3      950.46      849.35     11.48 o 
   2  -1   3      467.87      429.13     11.03 o 
   3  -1   3      526.27      491.15     14.32 o 
   4  -1   3       36.26       35.01      9.92 o 
   5  -1   3        1.72       -5.41     10.02 o 
  -5   0   3       24.15       28.29      7.25 o 
  -4   0   3       70.18       81.96     12.29 o 
  -3   0   3       29.08       22.38      5.89 o 
  -2   0   3        0.24       -0.78      3.40 o 
  -1   0   3      728.40      669.86     78.22 o 
   0   0   3      443.26      458.98      9.01 o 
   1   0   3     1219.65     1115.01     13.41 o 
   2   0   3      167.42      164.45      8.22 o 
   3   0   3        0.07       -7.03      7.18 o 
   4   0   3        8.73        5.67      7.79 o 
   5   0   3       13.35       24.64     10.32 o 
  -5   1   3        3.25        4.93      7.09 o 
  -4   1   3       36.45       49.61     10.83 o 
  -3   1   3      484.02      476.43     27.27 o 
  -2   1   3     1057.32      966.46     94.71 o 
  -1   1   3     3161.53     3027.35     83.20 o 
   0   1   3       12.08       17.20      2.98 o 
   1   1   3      876.46      862.61     12.55 o 
   2   1   3      596.17      529.11     34.23 o 
   3   1   3      502.74      502.44     15.38 o 
   4   1   3       44.82       48.87      9.87 o 
   5   1   3        1.67       20.44     11.18 o 
  -5   2   3        0.24        5.63      7.71 o 
  -4   2   3       69.81       73.81     11.33 o 
  -3   2   3      171.41      174.79      7.31 o 
  -2   2   3       91.90       81.27     10.80 o 
  -1   2   3      390.48      370.84     22.49 o 
   0   2   3     5132.73     5225.86     63.80 o 
   1   2   3      883.99      941.45     35.67 o 
   2   2   3      226.55      229.49      6.00 o 
   3   2   3       16.28       13.26      7.74 o 
   4   2   3       21.57       11.89      9.41 o 
  -5   3   3        1.83        5.06     10.98 o 
  -4   3   3       36.44       35.57      6.50 o 
  -3   3   3      107.34      102.21     18.87 o 
  -2   3   3     1592.23     1483.30     21.73 o 
  -1   3   3      631.03      638.20     50.29 o 
   0   3   3      376.45      431.57      6.98 o 
   1   3   3       21.54       21.65      4.20 o 
   2   3   3     1225.47     1169.05     12.60 o 
   3   3   3       83.91       91.62     10.83 o 
   4   3   3       68.91       74.88     10.78 o 
  -4   4   3       27.33       32.58      9.21 o 
  -3   4   3       37.29       41.23     10.07 o 
  -2   4   3       45.25       40.68      4.52 o 
  -1   4   3     1079.47     1117.64     33.39 o 
   0   4   3     2762.57     3025.01     17.67 o 
   1   4   3     1641.43     1619.78     18.67 o 
   2   4   3      224.81      210.97      8.25 o 
  -4   5   3       24.89       29.24     10.42 o 
  -3   5   3      276.65      322.48     14.72 o 
  -2   5   3      440.43      432.01     12.50 o 
  -1   5   3      497.90      542.29     19.23 o 
   0   5   3      474.28      580.88     26.11 o 
   1   5   3      543.61      547.11     12.14 o 
   2   5   3      487.13      468.34     11.69 o 
   3   5   3      331.63      311.30     10.98 o 
  -4   6   3       59.35       70.22     11.54 o 
  -3   6   3      153.39      157.19     11.54 o 
  -2   6   3      164.64      159.27      6.83 o 
  -1   6   3     1872.26     1955.30     45.03 o 
   0   6   3     1191.80     1321.33     19.53 o 
   1   6   3     2746.37     2903.01     31.57 o 
   2   6   3       51.89       59.09      7.49 o 
   3   6   3       19.92       19.78      7.54 o 
  -4   7   3       22.94       23.98     10.47 o 
  -3   7   3       49.29       57.88     10.27 o 
  -2   7   3      627.78      663.69     12.77 o 
  -1   7   3      707.08      707.83     53.25 o 
   0   7   3        8.83       11.18      6.53 o 
   1   7   3      183.01      175.56     10.47 o 
   2   7   3      219.50      232.58     11.28 o 
  -4   8   3       20.56       16.19     10.02 o 
  -3   8   3       37.91       42.09     10.32 o 
  -2   8   3      114.57      114.95     10.57 o 
  -1   8   3        7.67        5.51      9.26 o 
   0   8   3     1584.47     1568.38     24.69 o 
   1   8   3      120.46      106.55     10.07 o 
   2   8   3      227.41      209.30     11.54 o 
  -3   9   3       49.68       50.14      9.61 o 
  -1   9   3       70.33       68.00     10.37 o 
   0   9   3       60.83       58.79     10.12 o 
   1   9   3       35.97       39.72      9.71 o 
   2   9   3      381.04      397.86     15.68 o 
   0  10   3      432.37      422.04     16.54 o 
   1  10   3      185.41      179.20     12.90 o 
   0 -14   4       35.29       32.45      9.71 o 
  -1 -13   4       49.52       38.54      9.40 o 
   0 -13   4      101.86       96.20     10.17 o 
   1 -13   4       43.18       43.99      9.64 o 
  -2 -12   4       94.07       92.41     10.14 o 
  -1 -12   4       15.60        9.71      8.58 o 
   0 -12   4       26.42       27.89     12.37 o 
   1 -12   4       93.40       96.17      9.93 o 
   2 -12   4      101.39      105.73      9.79 o 
  -3 -11   4       17.22       23.04     11.64 o 
  -2 -11   4        2.89       -3.94      7.99 o 
  -1 -11   4      163.30      155.71     10.58 o 
   0 -11   4      237.22      243.89     11.45 o 
   1 -11   4       82.67       74.01      8.87 o 
   2 -11   4       13.81        8.51      7.87 o 
   3 -11   4       57.73       54.48     14.77 o 
  -3 -10   4       29.55       43.41      8.81 o 
  -2 -10   4       56.93       66.90      8.92 o 
  -1 -10   4       74.27       65.42      6.78 o 
   0 -10   4       99.02       95.89      9.00 o 
   1 -10   4      241.46      239.41     13.00 o 
   2 -10   4      137.94      121.76      9.94 o 
   3 -10   4       40.76       31.00     12.27 o 
  -3  -9   4       13.39       13.25     11.89 o 
  -2  -9   4       58.35       62.60      8.42 o 
  -1  -9   4      725.21      717.33     24.51 o 
   0  -9   4      460.38      470.26     12.70 o 
   1  -9   4      397.56      394.04     12.13 o 
   2  -9   4       47.34       44.19      7.19 o 
   3  -9   4       10.48        4.18      6.99 o 
  -4  -8   4       19.85       30.02      9.97 o 
  -3  -8   4      147.39      150.29     19.02 o 
  -2  -8   4      440.24      425.90      8.44 o 
  -1  -8   4      132.22      134.56      6.95 o 
   0  -8   4      227.72      248.48      9.41 o 
   1  -8   4       17.85       12.01      6.75 o 
   2  -8   4      302.71      303.48     10.28 o 
   3  -8   4       72.53       68.58      7.11 o 
   4  -8   4        3.17        5.98      6.43 o 
  -4  -7   4       51.78       58.20      7.23 o 
  -3  -7   4        0.63        9.09      6.53 o 
  -2  -7   4      454.87      439.92     26.08 o 
  -1  -7   4      466.00      474.67      8.87 o 
   0  -7   4      886.98      948.68     14.28 o 
   1  -7   4       98.78      102.27      7.33 o 
   2  -7   4       21.20       20.44      6.06 o 
   3  -7   4       69.30       75.13      6.57 o 
   4  -7   4       16.13       21.90      6.81 o 
  -4  -6   4       16.24       18.93      6.24 o 
  -3  -6   4      133.43      141.24      6.35 o 
  -2  -6   4      314.05      324.29     15.43 o 
  -1  -6   4       97.30      114.89      5.46 o 
   0  -6   4       39.08       36.90      5.59 o 
   1  -6   4      945.95      930.91     29.98 o 
   2  -6   4      261.21      274.36     14.02 o 
   3  -6   4      126.62      119.95      6.79 o 
   4  -6   4       17.24       17.73      6.43 o 
  -4  -5   4       16.87       22.50      5.09 o 
  -3  -5   4        2.34        4.17      3.83 o 
  -2  -5   4        4.40        7.63      4.09 o 
  -1  -5   4      958.70      985.16     13.29 o 
   0  -5   4     1973.21     2137.97     86.72 o 
   1  -5   4      245.65      236.37      9.54 o 
   2  -5   4      148.46      153.45      6.84 o 
   3  -5   4       96.11       86.80      5.91 o 
   4  -5   4       51.17       47.39      6.57 o 
  -4  -4   4       26.16       28.16      4.59 o 
  -3  -4   4      484.55      485.02     16.14 o 
  -2  -4   4      522.08      538.62      8.65 o 
  -1  -4   4     1607.00     1668.40     11.62 o 
   0  -4   4      144.04      135.54      8.07 o 
   1  -4   4     1676.36     1777.08     27.59 o 
   2  -4   4      719.05      693.41      9.31 o 
   3  -4   4      128.23      143.73      6.87 o 
   4  -4   4        6.41       13.71      6.27 o 
  -5  -3   4       26.52       27.89      6.53 o 
  -4  -3   4       12.15       10.29      5.16 o 
  -3  -3   4       61.43       58.84      5.79 o 
  -2  -3   4      590.52      600.46     17.54 o 
  -1  -3   4     1599.03     1627.78     26.76 o 
   0  -3   4     2218.66     2131.53     14.49 o 
   1  -3   4     1024.81     1047.19      9.07 o 
   2  -3   4      179.61      178.39      9.06 o 
   3  -3   4       30.16       38.55      8.85 o 
   4  -3   4       60.33       58.54      9.92 o 
  -5  -2   4        1.77        6.70      6.65 o 
  -4  -2   4       54.89       63.88      6.60 o 
  -3  -2   4      290.02      278.38     12.75 o 
  -2  -2   4      754.29      652.97      8.48 o 
  -1  -2   4      317.45      312.93      7.34 o 
   0  -2   4      875.42      812.05     12.34 o 
   1  -2   4      877.38      754.39     10.93 o 
   2  -2   4     1118.28     1140.36     18.26 o 
   3  -2   4      224.72      238.24     11.43 o 
   4  -2   4       11.28       20.03      9.31 o 
  -5  -1   4        3.35       10.47      6.97 o 
  -4  -1   4       58.51       56.34      6.24 o 
  -3  -1   4       56.94       55.56      5.72 o 
  -2  -1   4       66.72       64.71      7.72 o 
  -1  -1   4     2048.91     1863.02     27.70 o 
   0  -1   4     2538.42     2539.15     67.59 o 
   1  -1   4     1459.24     1532.66     16.85 o 
   2  -1   4      169.56      182.89      8.70 o 
   3  -1   4      179.30      166.60     10.27 o 
   4  -1   4       34.54       35.31      9.56 o 
  -5   0   4        0.01        0.10      6.54 o 
  -4   0   4       20.82       20.71      5.59 o 
  -3   0   4       49.71       52.88      5.60 o 
  -2   0   4     1896.35     1850.51     58.86 o 
  -1   0   4       13.22        9.00      2.19 o 
   0   0   4      155.57      185.58     22.08 o 
   1   0   4     1169.07     1158.02     14.52 o 
   2   0   4      776.70      800.28     15.68 o 
   3   0   4      125.99      119.96      9.76 o 
   4   0   4       17.02       19.02      9.51 o 
  -5   1   4        5.75        7.90      7.00 o 
  -4   1   4       50.88       54.93      6.73 o 
  -3   1   4       61.62       48.73      5.68 o 
  -2   1   4       60.62       48.80      4.03 o 
  -1   1   4     1966.06     1842.18     15.38 o 
   0   1   4     2750.84     2665.63     22.92 o 
   1   1   4     1558.00     1614.62     17.61 o 
   2   1   4      168.15      175.17      7.01 o 
   3   1   4      155.37      144.80     10.32 o 
   4   1   4       40.03       28.23      9.06 o 
  -5   2   4        1.35        6.83      7.27 o 
  -4   2   4       45.46       48.52      7.16 o 
  -3   2   4      299.76      296.32      8.25 o 
  -2   2   4      563.10      552.87     24.28 o 
  -1   2   4      422.74      366.26      8.04 o 
   0   2   4      877.66      778.08      7.05 o 
   1   2   4      768.92      756.83     37.41 o 
   2   2   4     1068.95     1108.75     11.91 o 
   3   2   4      240.55      234.24     12.50 o 
   4   2   4       10.75        8.70      9.21 o 
  -5   3   4       26.11       41.13     13.46 o 
  -4   3   4       10.72        9.35      6.52 o 
  -3   3   4       61.59       62.48      9.31 o 
  -2   3   4      586.05      588.22     30.08 o 
  -1   3   4     1507.60     1635.42     18.95 o 
   0   3   4     2184.52     2150.07     17.35 o 
   1   3   4      995.29      969.61     13.51 o 
   2   3   4      194.99      214.99      6.92 o 
   3   3   4       16.46       15.38      8.30 o 
   4   3   4       74.32       71.39     10.73 o 
  -4   4   4       27.89       27.27     10.83 o 
  -3   4   4      507.17      519.03     16.70 o 
  -2   4   4      524.42      484.69     23.60 o 
  -1   4   4     1515.93     1663.16     13.38 o 
   0   4   4      139.50      132.74      3.73 o 
   1   4   4     1854.27     1820.13     20.64 o 
   2   4   4      674.34      666.66     13.41 o 
  -4   5   4       25.90       30.00      9.81 o 
  -3   5   4        1.11        2.23      8.95 o 
  -2   5   4        3.06       -2.04      4.72 o 
  -1   5   4      984.57     1016.52     18.06 o 
   0   5   4     2136.41     2202.74     89.30 o 
   1   5   4      256.43      233.74      8.95 o 
   2   5   4      147.96      167.77      9.76 o 
   3   5   4      114.74       98.61      8.04 o 
  -4   6   4       20.42       17.91      9.87 o 
  -3   6   4       93.75       93.50     10.98 o 
  -2   6   4      374.77      369.62      8.36 o 
  -1   6   4      130.89      135.89      5.48 o 
   0   6   4       48.68       52.46      3.94 o 
   1   6   4      889.54      903.69     17.25 o 
   2   6   4      339.49      324.20     12.34 o 
   3   6   4      129.97      132.81      9.56 o 
  -4   7   4       48.62       47.15     11.38 o 
  -3   7   4        0.06       -7.29      7.99 o 
  -2   7   4      429.24      430.96     21.05 o 
  -1   7   4      379.36      401.01      8.55 o 
   0   7   4      825.54      791.17     16.85 o 
   1   7   4      145.91      139.43      9.41 o 
   2   7   4       24.38       25.65      8.04 o 
   3   7   4       62.22       64.66      8.95 o 
  -4   8   4       16.26       25.45     10.78 o 
  -3   8   4      164.85      168.17     13.10 o 
  -2   8   4      422.68      453.21     10.82 o 
  -1   8   4      115.55      113.00      6.72 o 
   0   8   4      240.80      244.41     11.28 o 
   1   8   4       15.54       18.87      8.75 o 
   2   8   4      303.71      293.69     12.75 o 
  -3   9   4       14.26       10.78      9.11 o 
  -2   9   4       63.82       71.01      7.05 o 
  -1   9   4      838.77      881.68     20.69 o 
   0   9   4      379.15      391.54     16.19 o 
   1   9   4      355.63      323.84     13.71 o 
   2   9   4       41.44       38.25      9.36 o 
  -1  10   4       80.05       88.33     11.38 o 
   0  10   4       78.14       64.15     11.13 o 
   1  10   4      232.03      221.65     13.91 o 
   2  10   4      120.86      100.22     11.43 o 
  -1  11   4      129.66      134.17     13.00 o 
   0  11   4      294.34      315.85     15.94 o 
   1  11   4       87.33       68.55     11.59 o 
  -1 -13   5        1.78        1.72      8.85 o 
   0 -13   5       53.89       48.28      9.38 o 
   1 -13   5       48.55       39.05      8.78 o 
  -2 -12   5       94.80       90.18     10.35 o 
  -1 -12   5      106.30       96.89     10.00 o 
   0 -12   5      192.57      158.93     15.10 o 
   1 -12   5       75.40       62.68     15.78 o 
   2 -12   5        2.92        0.89      7.80 o 
  -3 -11   5        8.54        9.95      9.11 o 
  -2 -11   5       54.67       55.41      9.05 o 
  -1 -11   5        0.61       -0.17      7.72 o 
   0 -11   5       41.07       39.34      8.38 o 
   1 -11   5      116.74      106.49      9.41 o 
   2 -11   5      177.37      166.59     16.85 o 
  -3 -10   5       10.62       15.03     11.18 o 
  -2 -10   5      138.52      136.66      9.82 o 
  -1 -10   5      173.37      166.19      9.41 o 
   0 -10   5      378.47      356.60     11.91 o 
   1 -10   5       58.78       55.64     12.07 o 
   2 -10   5       79.70       71.61      8.50 o 
   3 -10   5       24.24       20.60      7.66 o 
  -3  -9   5      119.48      133.32      9.71 o 
  -2  -9   5       25.23       24.31      7.60 o 
  -1  -9   5       21.24       19.30      5.91 o 
   0  -9   5      217.71      216.47      9.60 o 
   1  -9   5      656.49      634.40     13.72 o 
   2  -9   5      100.17       87.69      8.18 o 
   3  -9   5       75.25       68.44     15.05 o 
  -4  -8   5        2.96        1.00      7.23 o 
  -3  -8   5       17.51       22.35      6.78 o 
  -2  -8   5       16.65       23.15      5.27 o 
  -1  -8   5      794.33      841.93     26.89 o 
   0  -8   5        6.85        1.22      6.40 o 
   1  -8   5      431.18      408.91     14.75 o 
   2  -8   5       94.31       92.86      7.45 o 
   3  -8   5       76.66       74.82      7.38 o 
  -4  -7   5       26.18       33.82      6.68 o 
  -3  -7   5      293.92      280.94     13.88 o 
  -2  -7   5      306.71      286.69      7.27 o 
  -1  -7   5       11.27        9.63      4.92 o 
   0  -7   5      162.96      147.86      9.18 o 
   1  -7   5      813.99      889.55     33.06 o 
   2  -7   5      697.37      653.65     12.89 o 
   3  -7   5      112.36      110.47      7.39 o 
   4  -7   5        2.63        0.30      8.46 o 
  -4  -6   5       29.84       33.04      6.61 o 
  -3  -6   5      115.54      114.48      8.06 o 
  -2  -6   5      599.22      578.15     26.04 o 
  -1  -6   5      430.96      457.49     21.87 o 
   0  -6   5     1565.06     1622.20     27.72 o 
   1  -6   5       39.41       42.92      6.30 o 
   2  -6   5       11.98       19.56      5.12 o 
   3  -6   5       55.50       55.86      5.83 o 
   4  -6   5       39.10       35.41      9.11 o 
  -4  -5   5      148.78      152.96      8.97 o 
  -3  -5   5      105.25      107.33      4.87 o 
  -2  -5   5      457.85      475.65     19.40 o 
  -1  -5   5      245.81      261.58     12.70 o 
   0  -5   5     1946.64     1903.05     16.00 o 
   1  -5   5      470.74      475.77     12.55 o 
   2  -5   5      788.30      726.27     10.02 o 
   3  -5   5        9.68       10.71      4.73 o 
   4  -5   5       14.94       18.41      5.95 o 
  -4  -4   5       19.76       22.68      4.66 o 
  -3  -4   5        6.96        9.95      3.89 o 
  -2  -4   5      476.85      489.36     12.14 o 
  -1  -4   5     2313.31     2130.21     58.58 o 
   0  -4   5     1067.53     1163.52     16.62 o 
   1  -4   5      156.97      177.66      5.23 o 
   2  -4   5       85.39       83.14      5.16 o 
   3  -4   5      330.36      319.62     11.39 o 
   4  -4   5       18.07       22.81      6.02 o 
  -5  -3   5       11.73       22.56      5.96 o 
  -4  -3   5       26.76       26.90      6.05 o 
  -3  -3   5      525.80      588.77     28.17 o 
  -2  -3   5       34.89       39.80      3.30 o 
  -1  -3   5      413.66      458.39     16.20 o 
   0  -3   5      208.20      187.57      4.75 o 
   1  -3   5     2151.54     2273.01     41.12 o 
   2  -3   5      268.59      244.26      9.71 o 
   3  -3   5       85.61       79.28      9.46 o 
   4  -3   5       40.14       34.50      9.56 o 
  -5  -2   5       24.88       26.71      6.56 o 
  -4  -2   5       41.02       40.92      6.62 o 
  -3  -2   5       73.93       75.12      6.08 o 
  -2  -2   5      246.33      219.91     12.04 o 
  -1  -2   5     4339.61     4135.97     87.93 o 
   0  -2   5     2849.10     2797.04     71.82 o 
   1  -2   5      527.31      542.25      9.97 o 
   2  -2   5      320.84      299.86     10.12 o 
   3  -2   5       43.85       39.16      8.35 o 
   4  -2   5       46.65       51.55     11.13 o 
  -5  -1   5       15.12       16.35      7.17 o 
  -4  -1   5      113.74      104.94     11.21 o 
  -3  -1   5      182.77      184.96      7.21 o 
  -2  -1   5      631.19      584.46      8.18 o 
  -1  -1   5      162.64      156.66      3.60 o 
   0  -1   5      928.51      846.35     19.17 o 
   1  -1   5     1610.49     1619.27     17.91 o 
   2  -1   5      678.02      652.55     13.96 o 
   3  -1   5      146.23      156.48     10.88 o 
   4  -1   5       10.28       -6.93      8.20 o 
  -5   0   5        3.27        4.58      6.87 o 
  -4   0   5        2.71        1.34      5.73 o 
  -3   0   5       27.03       30.96      5.31 o 
  -2   0   5     2154.37     1966.59     14.96 o 
  -1   0   5      286.01      260.96      7.84 o 
   0   0   5     3372.95     3515.74     42.55 o 
   1   0   5        1.07       -0.10      4.30 o 
   2   0   5       18.87       13.20      6.22 o 
   3   0   5      290.37      288.73     12.65 o 
   4   0   5       75.20       63.90     10.73 o 
  -5   1   5       18.42       21.66      9.13 o 
  -4   1   5       94.28       98.92      7.15 o 
  -3   1   5      221.60      224.12     13.48 o 
  -2   1   5      557.35      566.43     20.74 o 
  -1   1   5      170.34      148.95      6.58 o 
   0   1   5      984.66      937.18     13.51 o 
   1   1   5     1536.71     1631.77     19.02 o 
   2   1   5      713.20      713.17     11.74 o 
   3   1   5      172.73      186.74     11.74 o 
   4   1   5       10.92       -0.46      9.06 o 
  -5   2   5       27.73       31.07      6.72 o 
  -4   2   5       37.54       36.64      6.01 o 
  -3   2   5       74.70       66.62      5.46 o 
  -2   2   5      207.20      186.13      4.04 o 
  -1   2   5     4780.21     4279.69     33.04 o 
   0   2   5     2505.66     2607.15     22.46 o 
   1   2   5      551.73      574.63     10.68 o 
   2   2   5      317.39      313.62     11.76 o 
   3   2   5       50.99       56.46      9.36 o 
   4   2   5       50.42       57.12     11.13 o 
  -5   3   5        8.15       12.34     11.64 o 
  -4   3   5       47.46       64.20     11.84 o 
  -3   3   5      519.98      516.96     15.89 o 
  -2   3   5       71.17       63.13      4.30 o 
  -1   3   5      407.43      457.45      7.01 o 
   0   3   5      229.10      211.21      4.76 o 
   1   3   5     2090.33     2200.18    122.38 o 
   2   3   5      280.51      292.11     22.49 o 
   3   3   5       73.47       68.65      9.41 o 
   4   3   5       41.37       45.23      9.51 o 
  -4   4   5       21.12       11.08     10.42 o 
  -3   4   5        2.10       -2.02      8.04 o 
  -2   4   5      543.30      467.04      7.71 o 
  -1   4   5     2074.96     2047.22    189.62 o 
   0   4   5     1440.24     1538.25     30.96 o 
   1   4   5      147.67      188.00      9.16 o 
  -4   5   5      137.00      128.71     12.29 o 
  -3   5   5       53.47       54.39      9.87 o 
  -2   5   5      503.73      476.27     17.71 o 
  -1   5   5      246.78      236.56      9.51 o 
   0   5   5     1908.36     1824.51     22.97 o 
   1   5   5      342.83      377.52     12.45 o 
   2   5   5      855.00      783.48     15.68 o 
   3   5   5        2.29       -3.74      6.43 o 
  -4   6   5       29.53       39.92     10.98 o 
  -3   6   5      120.16      120.82     10.98 o 
  -2   6   5      555.99      586.39     24.39 o 
  -1   6   5      596.30      617.41     12.22 o 
   0   6   5     1483.21     1670.42     13.45 o 
   1   6   5       55.96       56.06      8.40 o 
   2   6   5       26.32       33.64      8.75 o 
   3   6   5       35.94       46.49      8.90 o 
  -4   7   5       20.68       22.82      9.46 o 
  -3   7   5      343.10      312.56     13.31 o 
  -2   7   5      246.00      236.56      8.25 o 
  -1   7   5        9.39        0.90      4.84 o 
   0   7   5      149.48      149.64      9.94 o 
   1   7   5      956.61     1038.67     20.24 o 
   2   7   5      568.86      559.25     16.65 o 
   3   7   5      122.65      110.75     10.83 o 
  -4   8   5        3.81       -0.25     10.68 o 
  -3   8   5       20.80       15.18      8.70 o 
  -2   8   5       47.03       55.57      6.35 o 
  -1   8   5      760.37      893.90     42.27 o 
   0   8   5       16.41       20.79      8.35 o 
   1   8   5      428.16      409.75     14.42 o 
   2   8   5       95.93       83.88     10.02 o 
   3   8   5       78.33       86.77     10.78 o 
  -3   9   5      105.53      113.23     11.23 o 
  -2   9   5       41.09       42.02      6.52 o 
  -1   9   5       23.61       24.31      6.05 o 
   0   9   5      215.63      203.13     11.64 o 
   1   9   5      624.83      623.51     18.62 o 
   2   9   5      154.75      158.46     11.84 o 
   3   9   5       65.51       59.35     10.57 o 
  -3  10   5        5.91        6.73      9.11 o 
  -2  10   5      146.73      164.60      8.73 o 
  -1  10   5      116.02      105.94     11.69 o 
   0  10   5      389.97      365.28     16.04 o 
   1  10   5       51.64       61.62     10.37 o 
   2  10   5       70.25       70.98     11.28 o 
  -1  11   5        0.66        7.03     10.12 o 
   0  11   5       59.67       52.97     11.48 o 
   1  11   5      117.66      105.03     12.45 o 
   2  11   5      174.90      159.57     13.91 o 
  -1  12   5      120.65      111.46     13.20 o 
   0  12   5      166.92      150.06     14.12 o 
   1  12   5       81.90       71.44     12.34 o 
  -1 -13   6       13.26       20.58      9.50 o 
   0 -13   6       58.51       47.27      9.44 o 
   1 -13   6       14.82       20.56      8.03 o 
  -2 -12   6        9.18        5.32      8.66 o 
  -1 -12   6       72.29       71.63      9.32 o 
   0 -12   6      172.73      173.33     22.29 o 
   1 -12   6       98.76       90.62     26.61 o 
   2 -12   6       23.25       10.67      8.16 o 
  -3 -11   6        4.85        9.42      8.73 o 
  -2 -11   6      134.10      133.50     10.39 o 
  -1 -11   6      170.50      172.02     10.59 o 
   0 -11   6       23.19       23.10      7.75 o 
   1 -11   6        8.45       11.13      6.98 o 
   2 -11   6      147.13      150.88     11.81 o 
  -3 -10   6       35.32       47.48      9.03 o 
  -2 -10   6       88.30       88.85     12.70 o 
  -1 -10   6       65.47       61.77      6.76 o 
   0 -10   6      446.48      423.41     12.38 o 
   1 -10   6      151.25      138.38      8.92 o 
   2 -10   6       49.90       36.69      7.69 o 
   3 -10   6       17.65       26.20      8.40 o 
  -3  -9   6       81.41       83.87      8.80 o 
  -2  -9   6      128.10      136.32      7.00 o 
  -1  -9   6      366.50      361.81      9.60 o 
   0  -9   6      194.74      180.86     10.60 o 
   1  -9   6      226.14      212.80     24.13 o 
   2  -9   6       15.50       12.09      6.58 o 
   3  -9   6      121.84      116.23     16.52 o 
  -4  -8   6       18.01       26.97     10.52 o 
  -3  -8   6       20.64       20.42      9.03 o 
  -2  -8   6       77.34       87.41      6.11 o 
  -1  -8   6      639.04      643.77     11.20 o 
   0  -8   6      103.92      108.69      8.40 o 
   1  -8   6      410.18      403.40     14.17 o 
   2  -8   6      132.43      117.66      8.02 o 
   3  -8   6       11.90       13.15      6.48 o 
  -4  -7   6        6.81       13.00      9.71 o 
  -3  -7   6       85.68       84.58      5.68 o 
  -2  -7   6      412.73      422.36     32.09 o 
  -1  -7   6      423.85      428.73      8.74 o 
   0  -7   6      272.42      279.71     10.52 o 
   1  -7   6      106.28      105.55      9.06 o 
   2  -7   6      301.34      297.27      9.90 o 
   3  -7   6      110.48      114.92      7.58 o 
   4  -7   6       26.06       23.52      6.74 o 
  -4  -6   6       17.92       25.44      6.27 o 
  -3  -6   6      113.68      118.63     10.81 o 
  -2  -6   6      162.42      166.69      6.31 o 
  -1  -6   6       17.22       17.09      4.74 o 
   0  -6   6     1198.86     1137.92     20.11 o 
   1  -6   6      516.32      522.24     22.82 o 
   2  -6   6       80.38       83.92      5.98 o 
   3  -6   6       29.66       33.85      5.83 o 
   4  -6   6       34.34       28.33      6.75 o 
  -4  -5   6       22.74       25.23      4.92 o 
  -3  -5   6       47.14       57.03      4.51 o 
  -2  -5   6      655.20      662.27      8.81 o 
  -1  -5   6      500.45      488.68     21.31 o 
   0  -5   6      408.74      417.56     10.73 o 
   1  -5   6      290.37      307.25      8.17 o 
   2  -5   6      538.02      497.60      8.58 o 
   3  -5   6       24.55       29.96      5.25 o 
   4  -5   6       35.70       34.72      6.45 o 
  -4  -4   6       47.03       53.04      4.94 o 
  -3  -4   6      136.29      140.62      5.73 o 
  -2  -4   6      280.35      290.04     10.96 o 
  -1  -4   6     1120.81     1108.37     38.53 o 
   0  -4   6      815.32      822.22     72.68 o 
   1  -4   6     1086.74     1113.49     12.45 o 
   2  -4   6      260.21      240.59      6.42 o 
   3  -4   6       34.12       38.41      6.57 o 
   4  -4   6        9.39        9.49      5.94 o 
  -4  -3   6        2.80        8.52      4.57 o 
  -3  -3   6      185.06      195.44     15.41 o 
  -2  -3   6      451.88      474.27      7.31 o 
  -1  -3   6      801.86      690.76     12.66 o 
   0  -3   6      944.21     1038.40     27.32 o 
   1  -3   6      858.10      927.06      9.16 o 
   2  -3   6      123.07      125.37      9.31 o 
   3  -3   6      586.49      542.51     16.24 o 
   4  -3   6       22.39       19.78      9.01 o 
  -5  -2   6        2.42        1.26      9.66 o 
  -4  -2   6      108.36      101.64      7.06 o 
  -3  -2   6       10.90       12.82      5.33 o 
  -2  -2   6      141.59      142.03      8.42 o 
  -1  -2   6      473.42      417.40     19.71 o 
   0  -2   6     2759.46     2726.70     15.93 o 
   1  -2   6     3605.85     3639.64     73.05 o 
   2  -2   6      218.05      236.22     10.02 o 
   3  -2   6        3.10       -1.37      7.44 o 
   4  -2   6       27.53       20.14      9.26 o 
  -5  -1   6       19.68       28.28     10.42 o 
  -4  -1   6       45.82       53.63      6.46 o 
  -3  -1   6      116.43      125.53      6.44 o 
  -2  -1   6      820.54      808.78     42.90 o 
  -1  -1   6     1654.17     1550.83     16.82 o 
   0  -1   6       75.90       88.52      3.25 o 
   1  -1   6       58.11       52.06      4.96 o 
   2  -1   6     1266.98     1234.31     19.43 o 
   3  -1   6      181.50      205.15     12.60 o 
   4  -1   6      110.54      105.89     11.64 o 
  -5   0   6       15.42       15.63      9.61 o 
  -4   0   6       14.01       11.49      6.45 o 
  -3   0   6      773.46      732.80     26.21 o 
  -2   0   6        0.35        1.50      3.49 o 
  -1   0   6       64.82       54.29      6.37 o 
   0   0   6     3955.23     4068.17     27.14 o 
   1   0   6      110.13      122.23      5.67 o 
   2   0   6      796.14      803.67     15.99 o 
   3   0   6       13.20       13.76      7.49 o 
   4   0   6      101.55       81.91     11.64 o 
  -5   1   6       19.22       21.91     10.68 o 
  -4   1   6       41.23       31.89      5.99 o 
  -3   1   6      112.23      105.61      6.11 o 
  -2   1   6      997.64      958.89     10.05 o 
  -1   1   6     1607.37     1532.30     19.73 o 
   0   1   6       29.85       39.21      6.17 o 
   1   1   6       78.11       78.72      6.43 o 
   2   1   6     1090.02     1131.39     12.75 o 
   3   1   6      251.32      239.71     12.55 o 
   4   1   6       88.27       77.66     11.43 o 
  -5   2   6        0.69        9.56     11.79 o 
  -4   2   6      124.18      123.13      7.33 o 
  -3   2   6        1.10       -4.58      4.58 o 
  -2   2   6      161.75      151.93      9.81 o 
  -1   2   6      599.87      520.14     10.98 o 
   0   2   6     2295.78     2352.16     22.87 o 
   2   2   6      169.62      189.45      6.90 o 
   3   2   6        2.05       -2.93      7.89 o 
   4   2   6       19.10        8.75     10.47 o 
  -4   3   6        3.92        6.53      9.61 o 
  -3   3   6      201.21      200.75     11.54 o 
  -2   3   6      408.58      402.10     23.91 o 
  -1   3   6      665.03      600.11      8.03 o 
   0   3   6     1005.01     1080.18      9.91 o 
   1   3   6      907.98      912.83     31.14 o 
   2   3   6      204.99      201.36      9.11 o 
   3   3   6      564.61      437.37     14.17 o 
   4   3   6       36.63       31.17      9.06 o 
  -4   4   6       32.61       39.36     10.73 o 
  -3   4   6      157.91      134.37      9.66 o 
  -2   4   6      273.49      276.18      9.41 o 
  -1   4   6     1047.16     1098.10     24.82 o 
   0   4   6     1059.97     1015.95     31.22 o 
   1   4   6     1082.61     1036.55      9.40 o 
   2   4   6      271.23      268.24     10.73 o 
  -4   5   6       24.19       39.06     11.08 o 
  -3   5   6       24.83       22.67      8.75 o 
  -2   5   6      705.57      757.72     67.04 o 
  -1   5   6      541.15      594.89     29.22 o 
   0   5   6      319.63      368.46     11.18 o 
   1   5   6      247.24      245.73     10.37 o 
   2   5   6      595.51      567.20     14.82 o 
   3   5   6        6.09        5.36      7.54 o 
  -4   6   6       22.06       27.37     10.37 o 
  -3   6   6      112.32      113.38     10.78 o 
  -2   6   6      163.22      149.27      7.05 o 
  -1   6   6       41.86       38.71      4.63 o 
   0   6   6     1138.33     1117.32     50.47 o 
   1   6   6      521.04      506.89     14.12 o 
   2   6   6       97.33       99.72      9.87 o 
   3   6   6       23.20       14.12      8.25 o 
  -4   7   6        5.03        5.01      9.66 o 
  -3   7   6       98.73       96.38      9.92 o 
  -2   7   6      332.01      350.22      9.37 o 
  -1   7   6      408.10      392.10      8.62 o 
   0   7   6      307.61      304.06     12.14 o 
   1   7   6      133.13      121.17      9.61 o 
   2   7   6      236.47      248.46     13.05 o 
   3   7   6      129.21      126.84     10.98 o 
  -4   8   6       19.45       31.57     10.42 o 
  -3   8   6        9.80        6.48      9.26 o 
  -2   8   6       81.77       78.90      6.32 o 
  -1   8   6      642.29      680.37     56.41 o 
   0   8   6      106.07      132.81     11.03 o 
   1   8   6      387.98      415.57     16.14 o 
   2   8   6      128.46      134.53     11.48 o 
  -3   9   6       73.45       83.23     10.93 o 
  -2   9   6      142.85      150.27      8.15 o 
  -1   9   6      378.41      412.53     16.14 o 
   0   9   6      166.66      174.49     11.84 o 
   1   9   6      207.96      199.99     13.31 o 
   2   9   6       30.11       36.78      9.51 o 
   3   9   6      116.79      120.92     12.70 o 
  -3  10   6       37.95       47.20     10.83 o 
  -2  10   6       79.88       84.64      7.70 o 
  -1  10   6       40.44       39.41      9.92 o 
   0  10   6      467.84      448.66     16.59 o 
   1  10   6      129.75      123.19     12.34 o 
   2  10   6       55.74       56.61     10.73 o 
   3  10   6       16.16       18.11     10.62 o 
  -3  11   6       10.25       10.93      8.65 o 
  -2  11   6      147.84      180.77     14.92 o 
  -1  11   6      170.11      176.92     14.22 o 
   0  11   6       39.77       34.10     10.57 o 
   1  11   6        5.22        2.23      9.81 o 
   2  11   6      148.26      167.77     14.37 o 
  -1  12   6       94.55       92.58     12.60 o 
   0  12   6      155.12      153.04     14.57 o 
   1  12   6      112.92      102.50     13.05 o 
   2  12   6       15.36        3.54     10.62 o 
   0  13   6       61.43       59.35     13.10 o 
   1  13   6       21.68       23.93     12.29 o 
  -1 -13   7       48.08       50.55      9.91 o 
   0 -13   7       78.21       77.21      9.88 o 
  -2 -12   7       29.92       34.30     16.49 o 
  -1 -12   7       78.52       97.67     25.73 o 
   0 -12   7       16.97       25.14      8.70 o 
   1 -12   7        7.21        3.70      8.20 o 
  -2 -11   7        2.76        4.01      9.06 o 
  -1 -11   7      126.96      135.12      8.39 o 
   0 -11   7      132.45      117.95      9.26 o 
   1 -11   7      178.92      153.48      9.85 o 
   2 -11   7       11.58       15.65      7.72 o 
  -3 -10   7       67.87       78.47     12.95 o 
  -2 -10   7      110.31      101.84      8.53 o 
  -1 -10   7       43.80       33.45      6.68 o 
   0 -10   7       29.90       21.64      7.37 o 
   1 -10   7      132.09      144.28     16.59 o 
   2 -10   7       73.81       74.71      8.28 o 
  -3  -9   7       12.52       12.55     10.83 o 
  -2  -9   7       44.06       46.67      6.52 o 
  -1  -9   7      177.53      181.51      7.95 o 
   0  -9   7      366.52      346.72     10.47 o 
   1  -9   7      140.14      128.69     20.21 o 
   2  -9   7       67.85       59.33      7.65 o 
   3  -9   7       49.49       61.25      8.85 o 
  -4  -8   7       23.24       32.73     10.98 o 
  -3  -8   7       33.05       36.40      7.33 o 
  -2  -8   7      336.81      345.50     10.78 o 
  -1  -8   7        1.37       -1.77      5.20 o 
   0  -8   7       35.69       37.35      6.81 o 
   1  -8   7       94.65       92.14      7.44 o 
   2  -8   7      224.62      222.17      9.53 o 
   3  -8   7       27.43       26.96      6.72 o 
  -4  -7   7        5.75       13.36      9.36 o 
  -3  -7   7       23.03       24.16      6.74 o 
  -2  -7   7        6.79        8.71      5.01 o 
  -1  -7   7      144.38      148.73      6.74 o 
   0  -7   7      545.64      574.23     18.52 o 
   1  -7   7      131.11      128.18      7.59 o 
   2  -7   7       99.18       92.78      8.55 o 
   3  -7   7        1.22        4.43      5.87 o 
  -4  -6   7        5.04        8.51      6.38 o 
  -3  -6   7      282.92      280.84      7.37 o 
  -2  -6   7       84.04       85.32      5.80 o 
  -1  -6   7      616.66      599.24     10.22 o 
   0  -6   7      115.52      115.00      6.63 o 
   1  -6   7      398.76      418.45     12.95 o 
   2  -6   7      228.77      240.54     11.98 o 
   3  -6   7      166.75      148.21      7.09 o 
   4  -6   7        8.66        8.81      6.06 o 
  -4  -5   7       32.64       29.60      9.56 o 
  -3  -5   7       24.09       25.63      4.00 o 
  -2  -5   7       73.97       74.44      5.20 o 
  -1  -5   7      600.71      594.85     12.39 o 
   0  -5   7      578.95      593.76     37.19 o 
   1  -5   7     1085.44     1029.52     12.80 o 
   2  -5   7       12.93       17.83      4.66 o 
   3  -5   7       17.69       13.95      4.92 o 
   4  -5   7       27.60       33.27      6.27 o 
  -4  -4   7        2.97        4.73      6.38 o 
  -3  -4   7       56.02       54.41      3.97 o 
  -2  -4   7      680.86      646.83     14.15 o 
  -1  -4   7     1004.03      970.63     15.80 o 
   0  -4   7       18.68       21.75      7.23 o 
   1  -4   7      319.56      335.02     18.91 o 
   2  -4   7      776.10      705.18     21.81 o 
   3  -4   7      222.36      214.36      7.38 o 
   4  -4   7        4.05        4.77      6.12 o 
  -4  -3   7       50.91       54.14      6.46 o 
  -3  -3   7        5.79        6.76      3.54 o 
  -2  -3   7       41.19       44.72      3.30 o 
  -1  -3   7      226.71      187.86      4.16 o 
   0  -3   7     2611.72     2705.86     41.61 o 
   1  -3   7       60.80       60.07      3.96 o 
   2  -3   7      105.63      105.93      5.47 o 
   3  -3   7       61.49       58.13      8.75 o 
   4  -3   7       15.78       21.70      9.66 o 
  -4  -2   7       14.51       20.30      6.22 o 
  -3  -2   7      169.99      163.68     16.77 o 
  -2  -2   7      797.83      855.01     43.66 o 
  -1  -2   7      313.42      286.39      6.25 o 
   0  -2   7      117.67      132.89      7.83 o 
   1  -2   7      286.27      299.95      9.91 o 
   2  -2   7      236.46      241.93     10.78 o 
   3  -2   7        4.10        3.69      6.88 o 
   4  -2   7       30.73       27.98      9.76 o 
  -4  -1   7       27.10       28.99      9.71 o 
  -3  -1   7       70.74       73.05      5.71 o 
  -2  -1   7      231.89      249.41      6.38 o 
  -1  -1   7     1945.45     1864.70     13.48 o 
   0  -1   7     1505.05     1581.20     16.03 o 
   1  -1   7     1562.56     1557.80     18.16 o 
   2  -1   7      177.79      175.56      9.66 o 
   3  -1   7       47.46       40.47      8.95 o 
   4  -1   7       34.34       19.38      8.25 o 
  -5   0   7        1.32       -4.00      9.97 o 
  -4   0   7       32.31       43.66      9.76 o 
  -3   0   7      159.82      150.20      5.99 o 
  -2   0   7      318.49      307.06      6.17 o 
  -1   0   7      224.57      181.88      8.40 o 
   0   0   7       69.03       66.98      7.54 o 
   1   0   7      419.16      398.47      8.80 o 
   2   0   7      699.41      712.80     15.84 o 
   3   0   7      381.12      390.98     14.52 o 
   4   0   7        0.50       -1.32      9.71 o 
  -4   1   7       24.03       23.58      9.56 o 
  -3   1   7       59.39       74.77      6.63 o 
  -2   1   7      244.49      240.44      5.49 o 
  -1   1   7     1967.86     1807.73     21.81 o 
   0   1   7     1845.78     2000.44     24.54 o 
   1   1   7     1518.10     1755.11     21.25 o 
   2   1   7      206.41      205.66      9.76 o 
   3   1   7       56.04       47.10      8.85 o 
   4   1   7       47.25       44.02     10.57 o 
  -4   2   7       15.92       19.02      9.21 o 
  -3   2   7      180.35      181.26     14.14 o 
  -2   2   7      787.57      773.97     17.00 o 
  -1   2   7      226.26      263.03      9.76 o 
   0   2   7      108.17      113.99      6.48 o 
   2   2   7      276.17      279.56     12.40 o 
   3   2   7        8.12        8.75      9.21 o 
   4   2   7       28.44       20.29      9.31 o 
  -4   3   7       65.73       64.40     10.27 o 
  -3   3   7        3.16        1.82      7.03 o 
  -2   3   7       62.04       61.25      4.95 o 
  -1   3   7      218.67      198.05      5.51 o 
   0   3   7     2678.38     2812.78     65.59 o 
   1   3   7       58.65       50.42      4.39 o 
   2   3   7       84.04       82.01      8.55 o 
   3   3   7       45.80       41.89      9.21 o 
   4   3   7       12.76        8.15      9.61 o 
  -4   4   7        2.79        6.58      9.71 o 
  -3   4   7       72.24       65.97      8.65 o 
  -2   4   7      582.67      571.03     10.80 o 
  -1   4   7     1107.48     1124.58     29.22 o 
   0   4   7       19.29       16.11      3.34 o 
   1   4   7      295.86      305.62     15.94 o 
   2   4   7      642.88      698.64     16.75 o 
  -4   5   7       22.18       22.11      9.31 o 
  -3   5   7       31.09       24.94      7.74 o 
  -2   5   7       67.68       62.81      6.70 o 
  -1   5   7      684.31      676.64      9.66 o 
   0   5   7      535.51      479.86      7.30 o 
   1   5   7     1119.60     1160.45     20.24 o 
   2   5   7       22.88       27.17      9.16 o 
  -4   6   7        3.08       -0.46      8.85 o 
  -3   6   7      272.71      280.89     13.46 o 
  -2   6   7      147.06      135.81      6.37 o 
  -1   6   7      574.27      573.83      9.59 o 
   0   6   7      114.55      115.00      5.18 o 
   1   6   7      408.46      401.61     13.71 o 
   2   6   7      296.19      283.47     12.80 o 
   3   6   7      149.84      144.44     11.33 o 
  -4   7   7        7.83       12.14     10.17 o 
  -3   7   7       18.97       29.24      9.21 o 
  -2   7   7       12.11       14.76      5.17 o 
  -1   7   7      110.06      111.00      6.29 o 
   0   7   7      614.97      604.03     15.48 o 
   1   7   7       97.46      112.62     10.93 o 
   2   7   7       95.89      105.94     10.78 o 
   3   7   7        4.57        3.14      8.45 o 
  -4   8   7       24.03       33.75     10.17 o 
  -3   8   7       16.94       15.84      9.06 o 
  -2   8   7      351.40      356.84     18.16 o 
  -1   8   7        2.88        2.10      5.04 o 
   0   8   7       34.16       25.50      8.60 o 
   1   8   7       96.83      108.27     10.98 o 
   2   8   7      222.44      215.58     12.95 o 
  -3   9   7       12.97       12.29      8.60 o 
  -2   9   7       36.24       28.80      6.03 o 
  -1   9   7      182.19      172.12     12.04 o 
   0   9   7      285.53      292.43     14.32 o 
   1   9   7      171.93      162.40     11.89 o 
   2   9   7       57.94       38.55      9.61 o 
   3   9   7       51.67       74.07     12.19 o 
  -3  10   7       81.30       78.37     11.08 o 
  -2  10   7       93.22      100.02      7.89 o 
  -1  10   7       44.70       33.49      9.26 o 
   0  10   7       32.52       33.80     10.93 o 
   1  10   7      121.91      136.45     12.45 o 
   2  10   7       79.24       71.99     11.69 o 
  -2  11   7        5.89        6.07     10.27 o 
  -1  11   7      116.90      126.03     13.56 o 
   0  11   7      137.80      123.45     13.10 o 
   1  11   7      171.69      169.69     14.12 o 
   2  11   7       20.18       18.67     11.38 o 
  -2  12   7       29.88       32.63     11.64 o 
  -1  12   7       78.99       76.34     12.60 o 
   0  12   7       19.74       25.55     10.78 o 
   1  12   7       16.29       13.86     11.48 o 
  -1  13   7       51.68       65.72     13.36 o 
   0  13   7       88.29       93.85     13.81 o 
  -2 -12   8       18.97        2.43     14.01 o 
  -1 -12   8      177.14      162.09     10.56 o 
   0 -12   8       22.79       15.58     15.08 o 
   1 -12   8        6.51       -1.01      7.96 o 
  -2 -11   8       35.08       40.58     13.51 o 
  -1 -11   8        6.16       -4.14      6.52 o 
   0 -11   8       58.37       63.65      8.24 o 
   1 -11   8      136.24      141.43      9.66 o 
   2 -11   8        7.99       10.26      7.73 o 
  -3 -10   8       15.23       21.05     11.69 o 
  -2 -10   8       38.30       32.86      8.96 o 
  -1 -10   8       51.21       58.35      7.16 o 
   0 -10   8      199.68      200.71      9.90 o 
   1 -10   8       78.45       69.17      7.99 o 
   2 -10   8       13.50        7.74      7.64 o 
  -3  -9   8       12.36       13.96     11.18 o 
  -2  -9   8       50.27       55.34      8.78 o 
  -1  -9   8       14.31       15.98      7.01 o 
   0  -9   8       33.22       36.45      6.75 o 
   1  -9   8       60.72       63.53      7.50 o 
   2  -9   8      163.95      155.42      9.21 o 
   3  -9   8       12.14        6.76      7.79 o 
  -3  -8   8        6.26        6.56      7.17 o 
  -2  -8   8      222.93      244.41     17.23 o 
  -1  -8   8      231.31      249.12      9.48 o 
   0  -8   8      490.32      493.48     11.54 o 
   1  -8   8       12.15        8.02      6.06 o 
   2  -8   8       21.78       29.25      6.53 o 
   3  -8   8       57.15       55.20      6.79 o 
  -3  -7   8       92.08       95.94      7.87 o 
  -2  -7   8       50.63       58.17      5.61 o 
  -1  -7   8       18.65       18.48      5.21 o 
   0  -7   8      114.52      110.35      7.34 o 
   1  -7   8      438.08      456.75     12.55 o 
   2  -7   8      123.11      119.27      8.02 o 
   3  -7   8       51.67       56.18      9.48 o 
  -4  -6   8        3.48       11.08     10.07 o 
  -3  -6   8        7.93       14.67      6.33 o 
  -2  -6   8       30.38       34.89      5.05 o 
  -1  -6   8     1045.46      959.81     11.20 o 
   0  -6   8      373.00      370.86      8.94 o 
   1  -6   8      578.38      541.80     10.75 o 
   2  -6   8       25.07       26.08      5.35 o 
   3  -6   8       58.69       61.37      6.36 o 
  -4  -5   8        4.06       15.84      9.06 o 
  -3  -5   8       81.80       93.04     12.55 o 
  -2  -5   8      147.15      139.04      5.71 o 
  -1  -5   8       31.37       32.86      4.43 o 
   0  -5   8       68.46       68.81      6.12 o 
   1  -5   8      334.59      333.51     12.37 o 
   2  -5   8      306.03      316.36      7.78 o 
   3  -5   8       44.63       41.95      5.62 o 
   4  -5   8        0.84       -1.03      5.62 o 
  -4  -4   8       11.73       16.54      8.75 o 
  -3  -4   8       27.69       29.64      5.95 o 
  -2  -4   8      189.41      196.85      5.69 o 
  -1  -4   8      740.79      673.24     18.77 o 
   0  -4   8     1208.76     1219.42     61.09 o 
   1  -4   8       73.76       72.68      4.72 o 
   2  -4   8       30.37       26.78      4.57 o 
   3  -4   8       15.63       21.30      5.17 o 
   4  -4   8       13.13       16.42      5.72 o 
  -4  -3   8       35.23       45.43     10.27 o 
  -3  -3   8       77.57       86.22      6.29 o 
  -2  -3   8      535.70      524.34     25.55 o 
  -1  -3   8       23.15       22.35      3.45 o 
   0  -3   8      964.18      927.02     13.29 o 
   1  -3   8      443.01      420.76      6.35 o 
   2  -3   8      868.18      879.21     22.84 o 
   3  -3   8       16.28        8.85      7.84 o 
   4  -3   8        3.82        7.89     10.32 o 
  -4  -2   8       18.15       17.66     10.42 o 
  -3  -2   8        4.26        2.28      4.96 o 
  -2  -2   8      412.99      395.46      4.67 o 
  -1  -2   8     1231.42     1186.40     16.95 o 
   0  -2   8     1472.74     1318.32     29.19 o 
   1  -2   8       38.94       32.36      4.84 o 
   2  -2   8       40.80       38.80      7.23 o 
   3  -2   8      105.28      104.88     10.37 o 
   4  -2   8       78.51       78.77     10.57 o 
  -4  -1   8       44.01       47.51     10.88 o 
  -3  -1   8      285.89      250.59     12.24 o 
  -2  -1   8      129.01      128.76      3.68 o 
  -1  -1   8      194.75      201.56     10.57 o 
   0  -1   8      174.24      205.66      8.41 o 
   1  -1   8     1610.12     1719.70     20.34 o 
   2  -1   8      218.19      223.47     10.98 o 
   3  -1   8      244.95      222.91     11.54 o 
   4  -1   8       15.58       22.01      9.41 o 
  -4   0   8        3.60       -0.05      9.51 o 
  -3   0   8       72.10       68.30     10.62 o 
  -2   0   8       48.34       48.49      3.82 o 
  -1   0   8      514.64      453.31     13.05 o 
   0   0   8       23.34       14.23      2.33 o 
   1   0   8      364.54      395.58     10.22 o 
   2   0   8       12.65       27.32      6.93 o 
   3   0   8       59.52       53.83      8.85 o 
   4   0   8        0.59        5.31      8.90 o 
  -4   1   8       56.23       53.68     10.17 o 
  -3   1   8      261.56      268.75     13.10 o 
  -2   1   8      160.25      139.74      9.26 o 
  -1   1   8      195.02      189.42      9.01 o 
   0   1   8      103.27      107.66      7.99 o 
   1   1   8     1375.71     1658.13     21.96 o 
   2   1   8      288.96      283.77     11.59 o 
   3   1   8      218.11      201.06     12.24 o 
   4   1   8       16.93       14.01      9.61 o 
  -4   2   8       14.14       15.58      7.94 o 
  -3   2   8        5.38        7.89      9.21 o 
  -2   2   8      424.35      384.96     12.95 o 
  -1   2   8     1013.72     1096.65     19.17 o 
   0   2   8     1428.79     1340.46     18.77 o 
   1   2   8       18.64       34.50      6.63 o 
   2   2   8       36.09       37.40      5.86 o 
   3   2   8       99.26       90.92      9.41 o 
   4   2   8       84.46       77.96     12.24 o 
  -4   3   8       37.02       46.95     10.73 o 
  -3   3   8       78.21       78.62      9.66 o 
  -2   3   8      560.45      563.76     17.86 o 
  -1   3   8       27.81       26.51      6.43 o 
   0   3   8      986.37      927.26     14.57 o 
   1   3   8      412.32      415.38     20.89 o 
   2   3   8      941.94      918.31     17.96 o 
   3   3   8       34.12       34.66     10.12 o 
  -4   4   8       11.51       19.68      9.06 o 
  -3   4   8       33.49       48.06      9.71 o 
  -2   4   8      189.04      186.25      6.72 o 
  -1   4   8      872.16      827.07     54.13 o 
   0   4   8     1034.39     1060.93     26.18 o 
   1   4   8       69.12       69.14      4.89 o 
   2   4   8       41.81       42.60      8.09 o 
  -4   5   8        1.85        8.30      9.31 o 
  -3   5   8      101.92       85.91      9.51 o 
  -2   5   8      137.37      133.31      6.56 o 
  -1   5   8       31.24       36.27      5.13 o 
   0   5   8       74.15       82.17      5.22 o 
   1   5   8      409.65      405.05     13.15 o 
   2   5   8      238.38      292.98     13.66 o 
  -4   6   8        5.00        7.34      9.51 o 
  -3   6   8        5.27        2.53      7.99 o 
  -2   6   8       11.23        7.20      4.98 o 
  -1   6   8      997.83     1015.78     25.30 o 
   0   6   8      384.01      377.37      9.06 o 
   1   6   8      557.25      605.39     17.10 o 
   2   6   8       19.69       13.26      8.30 o 
   3   6   8       59.41       69.97     10.88 o 
  -4   7   8       25.16       20.74      9.46 o 
  -3   7   8       80.09       90.51     10.47 o 
  -2   7   8       54.47       57.08      6.07 o 
  -1   7   8       23.95       33.36     11.11 o 
   0   7   8      110.22      128.20     10.93 o 
   1   7   8      446.11      489.18     16.95 o 
   2   7   8      145.61      161.24     12.45 o 
  -3   8   8        4.72        3.09      7.79 o 
  -2   8   8      232.39      238.69     13.48 o 
  -1   8   8      211.40      221.56      7.60 o 
   0   8   8      586.73      589.15     17.35 o 
   1   8   8       12.90       10.37      9.41 o 
   2   8   8       18.33       27.72      9.66 o 
   3   8   8       52.11       55.60     10.88 o 
  -3   9   8       18.99       24.79      9.97 o 
  -2   9   8       48.50       57.67      6.67 o 
  -1   9   8       10.18        8.35      9.16 o 
   0   9   8       40.66       42.45      9.81 o 
   1   9   8       54.32       72.25     10.78 o 
   2   9   8      157.78      150.56     12.65 o 
   3   9   8       17.49        3.04     11.69 o 
  -3  10   8       13.24        6.48      9.21 o 
  -2  10   8       32.54       29.04     10.57 o 
  -1  10   8       73.90       68.10     10.37 o 
   0  10   8      168.84      169.23     12.80 o 
   1  10   8       91.92       79.38     11.23 o 
   2  10   8       17.06       16.70     10.02 o 
  -2  11   8       23.55       23.58     10.17 o 
  -1  11   8        6.14        8.80     10.42 o 
   0  11   8       45.59       54.74     11.08 o 
   1  11   8      139.40      125.98     12.70 o 
   2  11   8        8.12        1.21     10.98 o 
  -2  12   8       24.53       37.19     11.94 o 
  -1  12   8      170.55      136.75     13.56 o 
   0  12   8       30.56       21.91     11.79 o 
   1  12   8        3.16       -2.18     10.62 o 
  -1 -12   9       44.70       46.65     14.67 o 
   0 -12   9       29.14       26.04      6.91 o 
   1 -12   9       58.88       51.90      8.86 o 
  -2 -11   9       10.30       17.35     13.56 o 
  -1 -11   9       64.55       66.37     10.25 o 
   0 -11   9       70.44       65.62      7.28 o 
   1 -11   9       54.86       60.83      8.20 o 
  -3 -10   9       25.54       37.84     12.29 o 
  -2 -10   9       28.41       22.72      8.80 o 
  -1 -10   9       92.67       79.53     10.61 o 
   0 -10   9      163.47      182.67     10.68 o 
   1 -10   9       99.97       90.46      8.17 o 
   2 -10   9       77.24       60.78      8.18 o 
  -3  -9   9       13.51        2.43     10.83 o 
  -2  -9   9       92.75       96.89      9.44 o 
  -1  -9   9      244.35      271.74     12.66 o 
   0  -9   9       87.72       73.76      9.11 o 
   1  -9   9       86.56       86.78     14.27 o 
   2  -9   9      101.97      100.25     10.50 o 
  -3  -8   9       34.66       38.79      7.79 o 
  -2  -8   9        2.95        4.26      7.42 o 
  -1  -8   9      141.36      138.12      6.83 o 
   0  -8   9      293.19      301.66     19.73 o 
   1  -8   9      225.30      244.64      9.54 o 
   2  -8   9      135.58      135.40      8.88 o 
   3  -8   9       46.78       28.88      7.00 o 
  -4  -7   9       10.89       13.71     10.47 o 
  -3  -7   9        1.53        9.04      7.04 o 
  -2  -7   9      159.22      144.04      9.00 o 
  -1  -7   9      121.11      115.41      6.09 o 
   0  -7   9      320.82      354.22     28.61 o 
   1  -7   9       45.07       45.34      6.28 o 
   2  -7   9       92.11       92.00      7.76 o 
   3  -7   9       92.78       97.09      7.35 o 
  -4  -6   9       28.09       20.69     10.07 o 
  -3  -6   9       18.25       25.85     10.88 o 
  -2  -6   9      129.50      118.14      8.14 o 
  -1  -6   9      179.62      173.92      7.15 o 
   0  -6   9      234.65      248.56     20.11 o 
   1  -6   9      324.38      348.80      9.38 o 
   2  -6   9       62.67       64.50      5.71 o 
   3  -6   9       13.40       11.00      5.31 o 
  -4  -5   9        9.38       22.72     10.02 o 
  -3  -5   9      132.28      118.99     11.59 o 
  -2  -5   9      386.67      409.97     19.98 o 
  -1  -5   9      520.00      519.47     17.16 o 
   0  -5   9      471.56      463.04     14.70 o 
   1  -5   9      406.14      434.82      9.74 o 
   2  -5   9       87.07       82.06      5.21 o 
   3  -5   9       72.84       75.29      6.37 o 
  -4  -4   9        7.79        9.87     10.17 o 
  -3  -4   9      207.70      206.57     12.85 o 
  -2  -4   9      112.27      109.56      7.06 o 
  -1  -4   9      145.70      121.19      7.20 o 
   0  -4   9      677.50      725.20      9.95 o 
   1  -4   9      911.77      907.85     10.01 o 
   2  -4   9      179.93      169.93      6.50 o 
   3  -4   9        7.09        6.51      4.91 o 
   4  -4   9        6.70       11.23      5.81 o 
  -4  -3   9        0.53       -3.29      9.41 o 
  -3  -3   9        4.94        3.95      8.65 o 
  -2  -3   9      520.56      532.82      9.63 o 
  -1  -3   9      902.21      812.37     11.66 o 
   0  -3   9      234.66      225.89      6.95 o 
   1  -3   9      141.42      147.91      5.84 o 
   2  -3   9      318.77      336.69      7.39 o 
   3  -3   9       43.35       35.57      8.50 o 
   4  -3   9       29.95       22.36     10.47 o 
  -4  -2   9       44.80       52.06     11.08 o 
  -3  -2   9      119.89      116.62     10.47 o 
  -2  -2   9      192.71      180.72     11.89 o 
  -1  -2   9        1.64        7.30      4.33 o 
   0  -2   9      732.83      701.97     24.11 o 
   1  -2   9      245.01      233.11      6.60 o 
   2  -2   9      196.55      197.77      9.81 o 
   3  -2   9       43.48       45.13      9.66 o 
   4  -2   9        6.39        5.11      7.99 o 
  -4  -1   9       17.72       28.53     10.93 o 
  -3  -1   9       76.21       65.01      9.31 o 
  -2  -1   9      139.03      128.10     11.48 o 
  -1  -1   9      699.34      646.63     17.00 o 
   0  -1   9      475.59      480.09     27.88 o 
   1  -1   9      106.77       95.01      6.68 o 
   2  -1   9       83.83       79.33      8.09 o 
   3  -1   9      122.20      124.61     10.22 o 
   4  -1   9        9.83        8.04     10.17 o 
  -4   0   9       19.87       32.13     10.07 o 
  -3   0   9        1.32        2.63      9.01 o 
  -2   0   9      101.84      100.12      9.51 o 
  -1   0   9      507.29      501.07     14.82 o 
   0   0   9      911.44      921.45      7.92 o 
   1   0   9     1324.57     1445.89     19.12 o 
   2   0   9      386.84      390.02     13.15 o 
   3   0   9        2.08       -3.69      8.45 o 
   4   0   9        5.39       -0.91      9.56 o 
  -4   1   9       16.85       24.89     10.12 o 
  -3   1   9       60.89       54.13     10.73 o 
  -2   1   9      143.91      126.73     10.07 o 
  -1   1   9      695.96      650.88     15.08 o 
   0   1   9      513.20      459.28     13.10 o 
   1   1   9      102.69       98.50      7.23 o 
   2   1   9      124.33      132.35      9.87 o 
   3   1   9      112.73      116.62     11.33 o 
   4   1   9       10.09       14.72      9.61 o 
  -4   2   9       41.69       48.27     10.88 o 
  -3   2   9      116.10      124.66     11.43 o 
  -2   2   9      156.00      171.91     10.83 o 
  -1   2   9        0.34        5.06      7.59 o 
   0   2   9      784.60      729.09     15.08 o 
   1   2   9      306.68      297.49     11.38 o 
   2   2   9      187.35      185.26     10.75 o 
   3   2   9       39.58       37.39     10.62 o 
   4   2   9        8.25       11.03      9.61 o 
  -4   3   9        0.37       -1.11      8.25 o 
  -3   3   9        8.83        2.73      8.65 o 
  -2   3   9      459.76      461.44      9.48 o 
  -1   3   9      787.39      779.63     15.73 o 
   0   3   9      285.38      264.75      9.46 o 
   1   3   9      136.30      128.24     13.26 o 
   2   3   9      271.64      296.12     12.85 o 
  -4   4   9        8.16       15.13      8.60 o 
  -3   4   9      196.45      177.33     11.74 o 
  -2   4   9      127.38      111.50      6.28 o 
  -1   4   9      172.36      168.79      7.84 o 
   0   4   9      556.27      596.78      9.88 o 
   1   4   9      950.44      967.67     16.04 o 
   2   4   9      202.85      205.10     11.08 o 
  -4   5   9       10.81        8.50      9.31 o 
  -3   5   9      125.80      110.49     10.12 o 
  -2   5   9      414.44      419.10     20.46 o 
  -1   5   9      550.03      523.93      9.48 o 
   0   5   9      523.86      497.75     27.17 o 
   1   5   9      427.81      432.21     14.17 o 
   2   5   9       78.59       83.68      9.66 o 
  -4   6   9       31.26       27.72      9.56 o 
  -3   6   9       26.83       20.79      7.29 o 
  -2   6   9      126.94      142.72      7.23 o 
  -1   6   9      175.36      161.80     11.76 o 
   0   6   9      349.76      312.21     12.14 o 
   1   6   9      302.23      331.18     13.76 o 
   2   6   9       42.72       43.76     10.37 o 
   3   6   9       19.45       24.89     11.23 o 
  -4   7   9       10.01       10.22      9.71 o 
  -3   7   9        0.79        5.92      8.15 o 
  -2   7   9      191.92      181.96      7.61 o 
  -1   7   9      172.15      162.43      6.42 o 
   0   7   9      235.73      267.38     13.26 o 
   1   7   9       37.61       38.15      9.31 o 
   2   7   9      120.83      141.00     12.19 o 
   3   7   9       81.58      107.00     13.71 o 
  -3   8   9       38.52       48.06      9.36 o 
  -2   8   9        0.69       -1.13      5.34 o 
  -1   8   9      129.95      115.05     10.27 o 
   0   8   9      280.21      273.45     13.26 o 
   1   8   9      194.64      209.66     13.15 o 
   2   8   9      131.95      135.03     12.95 o 
   3   8   9       39.67       42.30     12.40 o 
  -3   9   9       18.40       27.57      9.61 o 
  -2   9   9       64.90       63.22      6.58 o 
  -1   9   9      243.44      243.96     13.41 o 
   0   9   9      119.98      103.72     11.08 o 
   1   9   9       72.89       69.72     11.43 o 
   2   9   9       99.09      122.74     13.41 o 
  -3  10   9       20.38       30.36      9.56 o 
  -2  10   9       36.61       25.35     11.08 o 
  -1  10   9       97.22       89.30     12.50 o 
   0  10   9      127.55      138.62     13.00 o 
   1  10   9      126.95      121.42     13.20 o 
   2  10   9       93.93       99.31     13.20 o 
  -2  11   9       17.83       17.66     10.22 o 
   0  11   9       73.71       69.87     12.50 o 
   1  11   9       66.56       84.19     12.65 o 
  -1  12   9       40.07       34.55     11.38 o 
   0  12   9       42.91       43.11     12.65 o 
   1  12   9       50.64       48.01     11.74 o 
  -1 -12  10       37.65       45.41     11.56 o 
   0 -12  10        5.83       12.21     10.95 o 
  -2 -11  10        8.61       28.38     13.81 o 
  -1 -11  10       44.11       46.44      9.91 o 
   0 -11  10      107.82      105.36     14.44 o 
   1 -11  10       38.08       39.16     11.36 o 
  -2 -10  10       94.71       93.54     10.37 o 
  -1 -10  10      103.23      102.31     10.68 o 
   0 -10  10       28.51       38.11      9.27 o 
   1 -10  10       36.83       37.45      8.58 o 
   2 -10  10       22.87       36.00      7.92 o 
  -3  -9  10       21.68       32.68     14.82 o 
  -2  -9  10        8.53        8.98      8.07 o 
  -1  -9  10       28.44       28.55      9.15 o 
   0  -9  10       22.90       30.04      6.24 o 
   1  -9  10      188.11      191.69      9.99 o 
   2  -9  10        4.62        4.87      7.21 o 
  -3  -8  10       47.02       84.95     14.32 o 
  -2  -8  10       15.70       21.82      8.03 o 
  -1  -8  10       64.46       72.83      9.44 o 
   0  -8  10        9.30       17.58      5.39 o 
   1  -8  10        6.08       15.10      6.55 o 
   2  -8  10      150.48      155.00     13.58 o 
   3  -8  10        5.57       12.26      7.81 o 
  -3  -7  10       15.78       17.45     11.18 o 
  -2  -7  10        2.85       10.33      6.90 o 
  -1  -7  10      121.66      125.27      8.91 o 
   0  -7  10      693.12      707.74     10.93 o 
   1  -7  10      233.01      221.45     15.35 o 
   2  -7  10       66.27       61.78      7.18 o 
   3  -7  10       16.35       22.13      6.35 o 
  -4  -6  10        7.61       22.56     10.78 o 
  -3  -6  10        9.71       19.12     10.98 o 
  -2  -6  10      317.33      344.79     17.71 o 
  -1  -6  10      163.79      161.05     10.30 o 
   0  -6  10       71.67       68.90      7.88 o 
   1  -6  10      120.57      137.89      7.49 o 
   2  -6  10      119.76      126.28      7.27 o 
   3  -6  10       85.32       88.62      6.73 o 
  -4  -5  10       56.84       60.71     12.19 o 
  -3  -5  10       40.52       52.36     11.69 o 
  -2  -5  10       15.53       26.26     10.47 o 
  -1  -5  10      367.11      342.48     16.27 o 
   0  -5  10      735.70      750.67     42.05 o 
   1  -5  10      392.63      451.27     24.28 o 
   2  -5  10      103.41      102.11      5.82 o 
   3  -5  10       16.71       15.95      5.29 o 
  -4  -4  10        8.27        8.65     10.12 o 
  -3  -4  10      123.85      134.37     13.10 o 
  -2  -4  10       78.98       74.17     11.38 o 
  -1  -4  10      236.00      236.08      8.55 o 
   0  -4  10       68.85       67.26      4.36 o 
   1  -4  10      106.39      112.31      5.41 o 
   2  -4  10       15.39       20.62      4.76 o 
   3  -4  10       34.59       30.94      5.24 o 
  -4  -3  10       11.24       23.22     10.37 o 
  -3  -3  10       58.10       60.71     10.12 o 
  -2  -3  10       77.93       75.48     11.18 o 
  -1  -3  10      472.40      398.11     14.82 o 
   0  -3  10      262.49      253.18     25.70 o 
   1  -3  10      516.53      488.74      8.28 o 
   2  -3  10       26.14       22.89      4.35 o 
   3  -3  10       16.92       14.03      5.00 o 
  -4  -2  10        6.18        9.81     10.12 o 
  -3  -2  10      106.25       98.61     10.62 o 
  -2  -2  10      257.74      273.61     14.17 o 
  -1  -2  10     1062.71     1055.37     23.37 o 
   0  -2  10       13.66       11.67      3.18 o 
   1  -2  10       29.05       28.96      3.57 o 
   2  -2  10      327.50      332.29     12.65 o 
   3  -2  10      152.68      143.73     11.28 o 
   4  -2  10        4.23       -3.24      9.87 o 
  -4  -1  10       28.43       30.81     11.03 o 
  -3  -1  10       26.03       31.22     10.32 o 
  -2  -1  10       11.42       13.41     10.37 o 
  -1  -1  10       96.67      100.53     10.52 o 
   0  -1  10      728.63      733.74     24.09 o 
   1  -1  10      347.58      353.69      9.76 o 
   2  -1  10      174.44      180.31      9.46 o 
   3  -1  10       32.44       34.35      9.26 o 
   4  -1  10        7.46       -2.23      9.71 o 
  -4   0  10        6.90        9.16      9.16 o 
  -3   0  10       15.97       14.01      8.90 o 
  -2   0  10     1051.32     1126.50     22.97 o 
  -1   0  10       50.69       62.33     10.22 o 
   0   0  10      445.21      443.76     11.92 o 
   1   0  10      260.68      303.40     10.12 o 
   2   0  10      431.19      436.72     13.31 o 
   3   0  10       55.46       55.20      9.26 o 
   4   0  10       38.87       33.19     10.68 o 
  -4   1  10       20.31       31.57     10.83 o 
  -3   1  10       36.99       26.51      9.46 o 
  -2   1  10       11.61       15.18      8.80 o 
  -1   1  10       65.23       66.23      9.61 o 
   0   1  10      628.02      630.13     16.14 o 
   1   1  10      383.39      339.53     11.84 o 
   2   1  10      145.46      165.54     11.23 o 
   3   1  10       31.16       29.24      8.80 o 
   4   1  10        9.14       12.19      9.76 o 
  -4   2  10        5.51        9.31      9.41 o 
  -3   2  10      119.41      111.56     11.03 o 
  -2   2  10      207.48      181.02     10.27 o 
  -1   2  10     1222.40     1111.78     19.88 o 
   1   2  10       32.36       38.91      9.21 o 
   2   2  10      352.94      370.89     11.13 o 
   3   2  10      184.13      170.85     11.38 o 
   4   2  10        2.39        6.73      8.25 o 
  -4   3  10        6.93       13.86     10.52 o 
  -3   3  10       50.29       55.25      9.87 o 
  -2   3  10       72.19       62.03      8.40 o 
  -1   3  10      425.59      423.61     13.56 o 
   0   3  10      246.77      218.21     10.12 o 
   1   3  10      534.28      516.10      9.91 o 
   2   3  10       45.56       44.88      8.85 o 
  -4   4  10       10.96        9.26      9.16 o 
  -3   4  10      118.77      112.06     10.73 o 
  -2   4  10      108.01      110.19      6.79 o 
  -1   4  10      197.87      192.99     15.33 o 
   0   4  10       89.87       84.79      5.89 o 
   1   4  10      126.32      139.38     10.73 o 
   2   4  10        1.29        8.70      9.16 o 
  -4   5  10       62.53       65.72     10.07 o 
  -3   5  10       36.93       47.96      9.31 o 
  -2   5  10       17.52       14.38      5.62 o 
  -1   5  10      341.23      334.68     10.14 o 
   0   5  10      725.28      710.74     10.61 o 
   1   5  10      291.01      368.32     15.38 o 
   2   5  10       94.08      124.91     11.43 o 
  -4   6  10        5.07        0.46      8.95 o 
  -3   6  10       15.04       17.40      7.99 o 
  -2   6  10      338.25      332.89     20.09 o 
  -1   6  10      136.81      130.84      6.36 o 
   0   6  10       61.24       49.07      8.45 o 
   1   6  10      102.85      109.38     10.32 o 
   2   6  10      136.84      140.75     11.23 o 
  -3   7  10       24.80       31.37      8.95 o 
  -2   7  10        2.36        0.99      5.28 o 
  -1   7  10      163.38      161.34      6.69 o 
   0   7  10      717.84      708.70     18.57 o 
   1   7  10      274.76      263.94     13.36 o 
   2   7  10       63.38       49.23     10.02 o 
   3   7  10       13.89       22.77     11.48 o 
  -3   8  10       49.08       52.87      9.46 o 
  -2   8  10       10.93       13.55      5.92 o 
  -1   8  10       81.54      114.09     12.70 o 
   0   8  10        8.03        0.40     10.17 o 
   1   8  10        7.61        5.26      8.85 o 
   2   8  10      139.04      144.24     12.90 o 
   3   8  10       11.50       18.57     11.69 o 
  -3   9  10       18.78       22.41      8.55 o 
  -2   9  10        9.77        8.75      9.21 o 
  -1   9  10       29.81       36.88      9.97 o 
   0   9  10       13.11       17.35      9.61 o 
   1   9  10      206.03      223.77     14.82 o 
   2   9  10        5.80        2.58     10.37 o 
  -2  10  10       87.63       95.72     11.69 o 
  -1  10  10       86.09       92.84     12.24 o 
   0  10  10       29.92       27.22     10.47 o 
   1  10  10       37.87       38.65     10.88 o 
   2  10  10       23.33       30.91     11.33 o 
  -2  11  10        8.04        3.14      9.61 o 
  -1  11  10       40.34       39.72     10.73 o 
   0  11  10      118.39      122.79     12.85 o 
   1  11  10       31.11       23.37     11.08 o 
  -1  12  10       52.51       45.08     11.18 o 
   0  12  10        3.89       -5.06     10.47 o 
  -1 -11  11       18.62       17.77     10.67 o 
   0 -11  11       33.02       41.51     11.02 o 
   1 -11  11        9.97       19.88     15.23 o 
  -2 -10  11       82.27       57.42     14.01 o 
  -1 -10  11       34.70       52.11     10.06 o 
   0 -10  11      186.03      184.40     12.21 o 
   1 -10  11       19.68       13.00     13.76 o 
  -2  -9  11       53.62       25.60     12.60 o 
  -1  -9  11       38.41       30.15      8.86 o 
   0  -9  11        2.28       -1.47     10.25 o 
   1  -9  11      194.11      232.84     20.26 o 
   2  -9  11       57.15       47.59      8.21 o 
  -3  -8  11       12.28       23.22     13.61 o 
  -2  -8  11       14.83       21.35     12.34 o 
  -1  -8  11      470.89      483.86     14.40 o 
   0  -8  11      161.55      153.02      9.62 o 
   1  -8  11      151.64      154.94      8.64 o 
   2  -8  11        8.08       16.07      6.81 o 
  -3  -7  11       27.67       40.58     14.17 o 
  -2  -7  11       85.54       95.17     14.62 o 
  -1  -7  11       78.77       86.60     10.04 o 
   0  -7  11       72.88       74.41      8.45 o 
   1  -7  11      245.99      286.84      9.82 o 
   2  -7  11      178.83      205.16     10.32 o 
   3  -7  11       59.56       50.85      7.17 o 
  -3  -6  11       25.58       22.61     11.64 o 
  -2  -6  11       75.89       90.46     13.96 o 
  -1  -6  11       50.74       59.70     13.71 o 
   0  -6  11      287.97      264.59     18.19 o 
   1  -6  11        6.84        9.47      5.63 o 
   2  -6  11       80.80       79.67      6.44 o 
   3  -6  11        2.13        9.46      5.89 o 
  -4  -5  11       30.32       20.09     10.27 o 
  -3  -5  11       28.15       39.51     11.94 o 
  -2  -5  11      245.62      228.17     15.43 o 
  -1  -5  11       34.02       32.03     11.23 o 
   0  -5  11       72.44       74.16      9.18 o 
   1  -5  11       40.50       31.43      7.26 o 
   2  -5  11      446.52      444.93     12.91 o 
   3  -5  11       17.71       15.63      5.39 o 
  -4  -4  11       12.05       20.84     11.94 o 
  -3  -4  11        7.68       11.99     10.22 o 
  -2  -4  11      227.47      187.09     13.91 o 
  -1  -4  11      232.08      266.22     15.53 o 
   0  -4  11      493.62      425.87     11.38 o 
   1  -4  11      287.50      301.41     10.48 o 
   2  -4  11       10.28        9.56      4.49 o 
   3  -4  11       19.92       21.94      4.80 o 
  -4  -3  11       10.79        7.69     10.52 o 
  -3  -3  11      234.74      232.73     14.62 o 
  -2  -3  11       82.65       96.94     11.48 o 
  -1  -3  11       50.48       50.04      9.71 o 
   0  -3  11      189.56      178.42      8.10 o 
   1  -3  11      778.52      823.20      9.67 o 
   2  -3  11       20.44       21.71      4.16 o 
   3  -3  11      132.75      131.65      6.64 o 
  -4  -2  11        4.67       22.56     10.83 o 
  -3  -2  11        9.19        2.63      9.97 o 
  -2  -2  11       68.99       81.20     11.13 o 
  -1  -2  11     1153.30     1171.07     25.70 o 
   0  -2  11      172.47      151.98     10.83 o 
   1  -2  11      333.49      324.80      9.61 o 
   2  -2  11       16.29       17.10      4.25 o 
   3  -2  11       49.65       49.63      9.61 o 
  -4  -1  11       31.46       34.05     10.78 o 
  -3  -1  11       32.29       30.15      9.16 o 
  -2  -1  11      163.69      163.52     12.95 o 
  -1  -1  11       50.38       55.15     10.47 o 
   0  -1  11      281.61      276.49     13.31 o 
   1  -1  11      324.49      322.01     18.85 o 
   2  -1  11      299.89      317.82     12.19 o 
   3  -1  11       12.66       13.81      9.06 o 
  -4   0  11       17.11       25.50     10.88 o 
  -3   0  11       44.35       35.57      9.76 o 
  -2   0  11      118.43      104.12     11.38 o 
  -1   0  11       12.57       18.87     10.02 o 
   0   0  11     2725.86     3182.69     40.93 o 
   1   0  11      299.56      288.36     24.61 o 
   2   0  11        3.86        2.28      7.29 o 
   3   0  11        1.25       -1.67      8.20 o 
  -4   1  11       21.95       25.09     10.68 o 
  -3   1  11       42.20       44.98     10.42 o 
  -2   1  11      131.74      135.39     11.28 o 
  -1   1  11       63.49       57.57     10.52 o 
   0   1  11      244.40      197.97     10.47 o 
   1   1  11      408.84      334.47     12.50 o 
   2   1  11      267.40      310.23     13.91 o 
   3   1  11       20.26       22.82      8.30 o 
  -4   2  11        4.84       11.99      9.71 o 
  -3   2  11        9.22        7.64      9.71 o 
  -2   2  11       43.06       33.34      7.99 o 
  -1   2  11     1226.80     1133.13     21.15 o 
   0   2  11      122.04      119.50      9.46 o 
   1   2  11      425.41      427.00     14.27 o 
   2   2  11       14.67       11.38      7.94 o 
   3   2  11       55.68       56.71     10.47 o 
  -4   3  11       12.71       16.24      9.76 o 
  -3   3  11      200.17      199.08     12.90 o 
  -2   3  11       92.98       91.27      9.31 o 
  -1   3  11       40.95       42.90      8.60 o 
   0   3  11      218.66      202.73     10.32 o 
   1   3  11      721.73      706.24     11.89 o 
   2   3  11       39.68       38.86      8.95 o 
  -4   4  11       12.04       10.47      8.35 o 
  -3   4  11        8.58        9.51      8.95 o 
  -2   4  11      241.60      215.76      7.70 o 
  -1   4  11      182.31      184.60      7.49 o 
   0   4  11      643.99      583.36     19.00 o 
   1   4  11      259.38      276.74     12.75 o 
  -4   5  11       30.85       22.06      9.11 o 
  -3   5  11       39.24       40.52      8.90 o 
  -2   5  11      248.15      237.60      8.10 o 
  -1   5  11       26.87       28.12      6.96 o 
   0   5  11       70.90       61.05      5.53 o 
   1   5  11       44.40       29.60      8.30 o 
   2   5  11      477.90      473.60     16.14 o 
  -3   6  11       23.85       25.45      7.44 o 
  -2   6  11       68.36       79.86      6.31 o 
  -1   6  11       92.92       83.66      8.88 o 
   0   6  11      200.83      215.27     12.04 o 
   1   6  11       25.65       19.07      8.25 o 
   2   6  11       78.29       84.03     11.74 o 
  -3   7  11       36.40       34.30      7.69 o 
  -2   7  11       66.00       73.66      6.88 o 
  -1   7  11       70.53       88.03     11.38 o 
   0   7  11       56.73       60.05     10.83 o 
   1   7  11      257.35      283.57     14.82 o 
   2   7  11      122.94      185.83     15.73 o 
  -3   8  11       10.89       10.62      8.04 o 
  -2   8  11       10.89       12.28      5.54 o 
  -1   8  11      444.24      438.89     16.65 o 
   0   8  11      148.06      154.71     11.99 o 
   1   8  11      127.35      141.05     14.42 o 
   2   8  11       13.92        9.11     10.12 o 
  -2   9  11       63.98       70.78     10.93 o 
  -1   9  11       48.92       37.64     10.27 o 
   0   9  11        4.29       -1.47      8.95 o 
   1   9  11      194.19      232.17     14.67 o 
   2   9  11       81.71       86.06     13.15 o 
  -2  10  11       95.65       87.42     12.34 o 
  -1  10  11       23.53       22.21     10.93 o 
   0  10  11      215.79      216.23     14.52 o 
   1  10  11       22.40       15.23     10.83 o 
  -1  11  11       19.40       10.68     10.68 o 
   0  11  11       37.40       47.96     12.90 o 
   1  11  11        2.29        2.93     10.78 o 
   0 -11  12        1.64        3.06      8.76 o 
  -2 -10  12       14.66       21.50     14.37 o 
  -1 -10  12       33.54       32.48     16.04 o 
   0 -10  12       45.85       51.39      9.56 o 
   1 -10  12       33.74       26.61     14.57 o 
  -2  -9  12       19.11       14.57     13.81 o 
  -1  -9  12       54.94       66.78     16.49 o 
   0  -9  12       84.81      115.89     23.15 o 
   1  -9  12       46.34       49.48     13.71 o 
   2  -9  12        0.97       18.16     13.31 o 
  -3  -8  12       15.19       23.42     14.22 o 
  -2  -8  12       69.96       59.65     13.81 o 
  -1  -8  12       22.22       30.15     13.76 o 
   0  -8  12       17.38       32.74      8.46 o 
   1  -8  12      136.63      168.88     18.92 o 
   2  -8  12       63.78       82.73      8.33 o 
  -3  -7  12        1.60       11.64     13.41 o 
  -2  -7  12       58.80       68.40     15.43 o 
  -1  -7  12      194.05      209.61     17.45 o 
   0  -7  12      118.70      126.12      9.93 o 
   1  -7  12       21.05       23.12     10.88 o 
   2  -7  12       75.66       93.85      7.70 o 
  -3  -6  12       76.57       91.32     15.03 o 
  -2  -6  12       15.92        4.96     12.65 o 
  -1  -6  12        9.32       -0.15     11.69 o 
   0  -6  12      288.11      309.43     15.46 o 
   1  -6  12      248.58      287.52     15.33 o 
   2  -6  12       35.22       38.27      6.23 o 
   3  -6  12       32.04       38.17      6.60 o 
  -3  -5  12       27.12       28.53     12.40 o 
  -2  -5  12       30.85       47.00     12.60 o 
  -1  -5  12      156.17      149.25     14.47 o 
   0  -5  12      104.56      102.10     10.68 o 
   1  -5  12      162.58      144.24     11.43 o 
   2  -5  12       33.33       44.82      5.67 o 
   3  -5  12       19.04       19.59      5.66 o 
  -4  -4  12       41.52       48.06     11.48 o 
  -3  -4  12       66.27       68.86     13.51 o 
  -2  -4  12        9.65       13.20     10.32 o 
  -1  -4  12      168.12      141.15     12.29 o 
   0  -4  12       41.56       57.32     11.74 o 
   1  -4  12      169.37      176.57     10.98 o 
   2  -4  12       96.69      102.00      5.75 o 
   3  -4  12       33.83       32.85      5.89 o 
  -4  -3  12       18.54       17.56     12.24 o 
  -3  -3  12       10.85       15.53     11.08 o 
  -2  -3  12      189.77      196.15     14.87 o 
  -1  -3  12      120.64      103.87     12.14 o 
   0  -3  12      856.48      753.17     20.03 o 
   1  -3  12        9.23       13.01      5.72 o 
   2  -3  12       20.48       19.05      4.43 o 
   3  -3  12       35.55       38.19      5.18 o 
  -4  -2  12       21.20       17.05     11.38 o 
  -3  -2  12       35.00       36.78     11.59 o 
  -2  -2  12      591.35      584.75     20.14 o 
  -1  -2  12       19.71       18.47     11.33 o 
   0  -2  12      241.78      248.61     14.22 o 
   1  -2  12      106.20      102.41      4.17 o 
   2  -2  12      242.73      235.49      6.54 o 
   3  -2  12       34.20       50.74     10.22 o 
  -4  -1  12        6.44        6.78     11.43 o 
  -3  -1  12       50.07       52.87     10.17 o 
  -2  -1  12      184.17      177.07     13.41 o 
  -1  -1  12     1330.30     1316.88     26.11 o 
   0  -1  12       96.63       98.25     11.08 o 
   1  -1  12      233.51      227.29     12.89 o 
   2  -1  12      124.93      140.24     10.02 o 
   3  -1  12       39.94       38.00      9.16 o 
  -4   0  12        1.87        0.15     10.57 o 
  -3   0  12      301.92      322.63     16.75 o 
  -2   0  12       80.80       76.55     12.60 o 
  -1   0  12       15.61       11.48     10.27 o 
   0   0  12      100.90      108.17     10.57 o 
   1   0  12      485.94      510.11     10.33 o 
   2   0  12       11.49       18.31      7.99 o 
   3   0  12        8.14       -1.92      8.75 o 
  -4   1  12        7.79       13.26     11.48 o 
  -3   1  12       58.66       64.71     10.42 o 
  -2   1  12      241.99      215.58     11.84 o 
  -1   1  12     1149.62     1186.40     24.39 o 
   0   1  12      167.27      142.12      9.87 o 
   1   1  12      203.19      197.67     12.50 o 
   2   1  12      139.30      143.18      9.41 o 
   3   1  12       38.03       49.07     10.32 o 
  -4   2  12       27.17       29.19     11.23 o 
  -3   2  12       17.51       23.98     10.02 o 
  -2   2  12      618.93      587.99     17.81 o 
  -1   2  12       23.56       31.06      8.70 o 
   0   2  12      248.87      264.85     12.95 o 
   1   2  12      106.94      108.37     10.22 o 
   2   2  12      248.71      255.34     12.80 o 
  -4   3  12       18.99       30.31     10.27 o 
  -3   3  12        6.42        3.49      8.70 o 
  -2   3  12      191.25      203.23     12.55 o 
  -1   3  12      211.50      189.17     10.98 o 
   0   3  12      874.78      804.07     17.56 o 
   1   3  12        6.04        5.53      5.15 o 
   2   3  12       18.13       11.23      8.95 o 
  -4   4  12       33.63       49.88     12.14 o 
  -3   4  12       93.11      100.93     11.33 o 
  -2   4  12        2.67        4.89      5.69 o 
  -1   4  12      166.27      154.79      7.64 o 
   0   4  12       17.81       14.83      5.31 o 
   1   4  12      181.10      167.46     10.57 o 
   2   4  12       78.49       89.70     10.27 o 
  -3   5  12       28.01       28.48      9.16 o 
  -2   5  12       26.00       34.81      7.94 o 
  -1   5  12      144.69      149.14      8.40 o 
   0   5  12       63.35       81.50     10.27 o 
   1   5  12      171.14      152.69     10.98 o 
   2   5  12       40.77       49.28     10.12 o 
  -3   6  12       65.14       73.21     10.83 o 
  -2   6  12        7.52       16.83      5.60 o 
  -1   6  12        9.68        9.19      5.79 o 
   0   6  12      282.34      331.79     15.43 o 
   1   6  12      230.53      234.55     12.90 o 
   2   6  12       36.16       49.23     10.47 o 
  -3   7  12        3.49        6.12      8.55 o 
  -2   7  12       62.50       67.16      6.86 o 
  -1   7  12      190.18      195.84     12.29 o 
   0   7  12      133.82      133.11     11.43 o 
   1   7  12       14.67       16.19      9.31 o 
   2   7  12       64.15       87.93     12.70 o 
  -3   8  12       11.42       16.24      9.31 o 
  -2   8  12       73.18       81.27      7.63 o 
  -1   8  12       25.67       16.75      9.06 o 
   0   8  12       22.16       22.16      9.81 o 
   1   8  12      134.04      156.33     13.51 o 
   2   8  12       72.59       86.36     13.36 o 
  -2   9  12       12.06        3.44      9.81 o 
  -1   9  12       57.42       70.78     10.78 o 
   0   9  12       79.19       94.20     12.09 o 
   1   9  12       56.94       64.00     12.04 o 
   2   9  12        2.66        7.08     11.69 o 
  -2  10  12       13.98       21.40     10.83 o 
  -1  10  12       31.89       26.26     10.17 o 
   0  10  12       56.67       71.08     12.55 o 
   1  10  12       38.14       45.94     12.50 o 
   0  11  12        7.71       22.11     11.74 o 
  -1 -10  13       32.45       33.75     14.98 o 
   0 -10  13        6.74        7.94     12.04 o 
  -2  -9  13        6.05       15.73     14.92 o 
  -1  -9  13        2.62        0.05     12.65 o 
   0  -9  13      173.77      194.88     15.43 o 
   1  -9  13       18.36       24.49     12.50 o 
  -2  -8  13      117.41      138.67     17.76 o 
  -1  -8  13       26.73       29.60     12.55 o 
   0  -8  13       32.94       30.05     10.07 o 
   1  -8  13       17.39       10.47     13.61 o 
   2  -8  13       44.54       36.63     12.14 o 
  -3  -7  13       18.30       24.54     13.81 o 
  -1  -7  13       78.41       82.21     14.32 o 
   0  -7  13       56.01       52.62     11.18 o 
   1  -7  13       62.01       71.44     11.79 o 
   2  -7  13       50.53       42.75     11.13 o 
  -3  -6  13       17.78       39.72     15.38 o 
  -2  -6  13       24.86       23.93     13.51 o 
  -1  -6  13      301.35      312.82     18.52 o 
   0  -6  13       42.87       51.25     10.47 o 
   1  -6  13        8.40       21.70     10.62 o 
   2  -6  13        7.88        4.40      9.46 o 
  -3  -5  13       13.66       15.03     12.34 o 
  -2  -5  13       42.32       44.77     12.60 o 
  -1  -5  13        8.41        7.49     10.78 o 
   0  -5  13       93.63      110.65     13.00 o 
   1  -5  13      301.30      301.18     14.27 o 
   2  -5  13       20.97       14.53      6.99 o 
  -3  -4  13       29.90       43.21     13.56 o 
  -2  -4  13      109.81      120.71     14.01 o 
  -1  -4  13      159.86      145.91     12.60 o 
   0  -4  13      235.92      189.57     12.29 o 
   2  -4  13       99.87      108.53      7.11 o 
   3  -4  13       41.50       47.07      5.90 o 
  -3  -3  13       13.48       14.82     10.27 o 
  -2  -3  13        3.31       -5.26     11.38 o 
  -1  -3  13      113.47       85.96     12.75 o 
   0  -3  13      169.18      175.25     12.65 o 
   1  -3  13       50.48       40.83      8.30 o 
   2  -3  13      131.40      119.90      5.69 o 
   3  -3  13        1.42        0.19      4.52 o 
  -4  -2  13       13.80        9.76     11.89 o 
  -3  -2  13       22.04       27.67     10.62 o 
  -2  -2  13       74.83       82.21     13.00 o 
  -1  -2  13        9.81        2.28      9.46 o 
   0  -2  13       19.98       11.84      9.01 o 
   1  -2  13       13.79       14.52      7.74 o 
   2  -2  13       40.40       54.66      4.72 o 
   3  -2  13       34.35       38.68      5.57 o 
  -4  -1  13       17.94       19.88     12.19 o 
  -3  -1  13       64.99       54.84     11.13 o 
  -2  -1  13       44.65       45.18     10.88 o 
  -1  -1  13       70.16       77.56     10.98 o 
   0  -1  13      361.27      356.93     15.84 o 
   1  -1  13      370.84      383.34     15.78 o 
   2  -1  13       16.94       15.78      8.09 o 
   3  -1  13        4.21       -1.77      8.75 o 
  -4   0  13        6.50        8.20     11.28 o 
  -3   0  13        2.09        1.16      9.97 o 
  -2   0  13      222.82      236.27     15.33 o 
  -1   0  13      454.18      407.78     17.00 o 
   0   0  13      115.56      110.19     10.93 o 
   1   0  13        4.20       13.05      7.89 o 
   2   0  13       53.69       63.39      8.85 o 
   3   0  13       18.46       14.06      8.90 o 
  -4   1  13       18.90       17.00     11.54 o 
  -3   1  13       76.88       82.57     11.59 o 
  -2   1  13       49.45       43.56      9.21 o 
  -1   1  13       72.42       73.01     11.28 o 
   0   1  13      422.88      420.07     15.73 o 
   1   1  13      387.08      356.17     14.22 o 
   2   1  13       27.70       24.39      7.49 o 
   3   1  13        3.49       -5.67      8.35 o 
  -4   2  13       12.33       19.88     11.28 o 
  -3   2  13       23.99       17.91      9.66 o 
  -2   2  13       73.68       86.46     10.57 o 
  -1   2  13       27.61       24.94      8.65 o 
   0   2  13       37.75       27.17      8.50 o 
   1   2  13       17.67       16.34      7.69 o 
   2   2  13       35.13       42.85      9.36 o 
  -3   3  13        6.42       12.45      9.16 o 
  -2   3  13        2.30        4.60      8.35 o 
  -1   3  13      136.45      147.83     11.33 o 
   0   3  13      180.09      191.65     11.13 o 
   1   3  13       25.10       25.75      7.94 o 
   2   3  13      127.28      130.07     11.84 o 
  -3   4  13       29.35       34.55      9.31 o 
  -2   4  13       90.22       90.59     10.37 o 
  -1   4  13      142.78      153.87      7.40 o 
   0   4  13      201.40      196.49      8.30 o 
   1   4  13       15.92       12.14      7.64 o 
   2   4  13       90.37      108.32     11.08 o 
  -3   5  13       17.75       18.82      9.41 o 
  -2   5  13       40.71       43.40      6.37 o 
  -1   5  13        2.31        5.78      5.51 o 
   0   5  13       82.34      104.78     10.93 o 
   1   5  13      339.61      339.93     14.82 o 
   2   5  13       17.31       21.96      9.31 o 
  -3   6  13       16.93       38.55      9.66 o 
  -2   6  13       23.54       32.88      6.12 o 
  -1   6  13      301.64      330.46      9.76 o 
   0   6  13       57.53       57.27     10.62 o 
   1   6  13        6.63        9.16      8.35 o 
   2   6  13       13.98        8.09     10.62 o 
  -3   7  13       17.92       23.58      9.36 o 
  -2   7  13        5.03       -0.25      5.95 o 
  -1   7  13       63.90       59.45      9.41 o 
   0   7  13       66.05       74.12      9.97 o 
   1   7  13       43.96       58.79     11.79 o 
   2   7  13       62.91       56.71     11.69 o 
  -2   8  13      132.71      136.95     12.60 o 
  -1   8  13       16.20       23.32     10.32 o 
   0   8  13       33.84       35.41     10.12 o 
   1   8  13       16.32       14.32      9.71 o 
   2   8  13       52.85       74.57     12.55 o 
  -2   9  13        5.81       -4.81     10.52 o 
  -1   9  13        5.40       -1.42     11.28 o 
   0   9  13      160.96      193.87     16.39 o 
   1   9  13       25.46       25.35     10.62 o 
  -1  10  13       43.13       37.29     10.93 o 
   0  10  13        6.74       16.85     10.52 o 
  -1  -9  14       21.79       27.47     13.56 o 
   0  -9  14       22.18       23.63     12.95 o 
  -2  -8  14       29.33       34.10     16.14 o 
  -1  -8  14        5.70        4.50     13.31 o 
   0  -8  14      109.70      103.87     14.52 o 
   1  -8  14       15.82       13.26      7.94 o 
  -2  -7  14       65.80       60.96     16.09 o 
  -1  -7  14       16.02       14.06     12.55 o 
   0  -7  14        2.48        0.91      9.71 o 
   1  -7  14       49.07       45.79      8.40 o 
   2  -7  14       26.51       34.35     11.23 o 
  -3  -6  14        2.68       17.81     14.98 o 
  -2  -6  14       11.13       19.58     13.61 o 
  -1  -6  14      142.36      141.15     14.22 o 
   0  -6  14       83.20       71.79     11.23 o 
   1  -6  14       82.22       45.03      7.79 o 
   2  -6  14        7.30       -1.82     10.02 o 
  -3  -5  14       11.94       25.70     13.51 o 
  -2  -5  14       13.52       24.08     11.99 o 
  -1  -5  14       17.98       19.38     11.33 o 
   0  -5  14       36.39       46.34     10.83 o 
   1  -5  14       93.91       65.21      9.06 o 
   2  -5  14       36.63       43.14      6.98 o 
  -3  -4  14       14.66       35.47     13.76 o 
  -2  -4  14       31.36       35.41     12.55 o 
  -1  -4  14      108.13      120.76     13.20 o 
   0  -4  14      139.59      143.68     12.85 o 
   1  -4  14      129.82       83.68      9.41 o 
  -3  -3  14       36.33       31.72     11.79 o 
  -2  -3  14       85.34       72.04     12.34 o 
  -1  -3  14      155.10      154.41     14.77 o 
   0  -3  14       15.78       21.70      8.80 o 
   1  -3  14        4.51        5.77      6.27 o 
  -3  -2  14       29.74       26.66     11.94 o 
  -2  -2  14       62.14       59.55     12.34 o 
  -1  -2  14       73.29       92.74     12.24 o 
   0  -2  14      329.69      327.79     15.48 o 
   1  -2  14      132.05      106.19     10.83 o 
   3  -2  14       13.94       20.87      5.19 o 
  -3  -1  14       49.34       58.08     11.89 o 
  -2  -1  14      107.29      116.06     12.95 o 
  -1  -1  14       29.85       31.52      9.87 o 
   0  -1  14       71.83       67.09      9.97 o 
   1  -1  14      124.56      118.89      9.66 o 
   3  -1  14       29.81       25.25      9.97 o 
  -3   0  14       35.82       34.25     10.42 o 
  -2   0  14        3.61        0.05     11.03 o 
  -1   0  14      184.26      192.00     13.56 o 
   0   0  14       64.38       57.32      8.95 o 
   1   0  14        1.73        5.57      8.85 o 
   2   0  14        4.89        2.48      6.53 o 
   3   0  14        0.35       -0.96      9.81 o 
  -3   1  14       38.75       33.90     10.37 o 
  -2   1  14       90.84       95.82     11.99 o 
  -1   1  14       25.31       20.34     10.02 o 
   0   1  14       72.28       73.92     10.68 o 
   1   1  14      110.40      118.94     10.98 o 
  -3   2  14       32.61       27.62     10.37 o 
  -2   2  14       69.78       64.91     10.12 o 
  -1   2  14       57.97       61.17      9.71 o 
   0   2  14      304.15      311.40     13.91 o 
   1   2  14      116.97      108.67     10.02 o 
   2   2  14       10.46       12.95      8.65 o 
  -3   3  14       45.36       43.46     10.98 o 
  -2   3  14       96.28       80.44      9.26 o 
  -1   3  14      164.08      149.86     11.79 o 
   0   3  14       14.86       14.72      8.20 o 
   1   3  14        0.41       -0.30      7.64 o 
   2   3  14      145.52      158.96     12.90 o 
  -3   4  14       12.95       18.26      9.92 o 
  -2   4  14       28.06       33.91      5.92 o 
  -1   4  14      133.82      138.99      7.67 o 
   0   4  14      117.13      123.25      7.40 o 
   1   4  14      138.68      121.07     10.88 o 
   2   4  14       10.81        9.46      9.26 o 
  -3   5  14       12.97       19.58      9.71 o 
  -2   5  14       19.18       25.38      6.09 o 
  -1   5  14       12.02       10.99      5.68 o 
   0   5  14       35.22       36.43      9.56 o 
   1   5  14      100.70      109.94     11.38 o 
   2   5  14       27.82       48.62     10.17 o 
  -3   6  14        1.89        0.35      8.09 o 
  -2   6  14       13.09       15.06      6.12 o 
  -1   6  14      129.06      151.27     11.33 o 
   0   6  14      109.82       95.52     10.88 o 
   1   6  14       75.06       82.67     10.68 o 
   2   6  14        6.42        2.23     11.28 o 
  -2   7  14       64.77       72.07      7.54 o 
  -1   7  14       25.44       30.51      9.66 o 
   0   7  14        3.37        6.27      8.90 o 
   1   7  14       39.16       53.53     11.38 o 
   2   7  14       33.56       26.71     10.88 o 
  -2   8  14       28.53       29.44     10.07 o 
  -1   8  14        2.61        2.98      9.31 o 
   0   8  14      113.79      127.75     12.45 o 
   1   8  14       18.84       16.49     10.12 o 
  -1   9  14       18.07       26.11     11.38 o 
   0   9  14       25.63       34.05     11.99 o 
  -1  -8  15       17.30        8.35     12.19 o 
   0  -8  15       16.22       29.19     12.14 o 
  -2  -7  15       25.74       28.64     15.28 o 
  -1  -7  15       58.41       67.74     13.31 o 
   0  -7  15      118.45      130.07     14.42 o 
   1  -7  15       33.77       17.30      7.74 o 
  -2  -6  15       39.98       36.93     14.72 o 
  -1  -6  15       12.34       18.47     11.18 o 
   0  -6  15        5.71        4.55      9.51 o 
   1  -6  15       42.65       21.96      7.08 o 
  -3  -5  15        2.42        0.30     13.81 o 
  -2  -5  15       57.85       62.84     13.61 o 
  -1  -5  15       51.88       39.51     11.08 o 
   0  -5  15      148.13      141.36     12.95 o 
   1  -5  15        3.78       10.83      6.12 o 
  -3  -4  15       48.33       54.79     14.52 o 
  -2  -4  15       30.45       15.43     11.64 o 
  -1  -4  15       40.38       30.86     12.34 o 
   0  -4  15       37.07       34.55      9.56 o 
   1  -4  15       97.28       68.20      9.21 o 
  -3  -3  15        3.40       -0.30     11.33 o 
  -2  -3  15        5.45       17.76     11.48 o 
  -1  -3  15      123.83      132.30     13.05 o 
   0  -3  15       31.43       20.84      9.76 o 
   1  -3  15       74.86       48.32      8.50 o 
  -3  -2  15       18.60       23.22     12.50 o 
  -2  -2  15       25.93        9.16     11.38 o 
  -1  -2  15       21.89       27.72     10.83 o 
   0  -2  15       53.43       67.29     11.48 o 
   1  -2  15       76.90       63.39      8.90 o 
  -3  -1  15        6.22        4.30     11.43 o 
  -2  -1  15       30.54       31.62     11.38 o 
  -1  -1  15      110.74      112.92     13.20 o 
   0  -1  15      117.15      112.82     11.54 o 
   1  -1  15       22.47       16.80      7.03 o 
   2  -1  15        2.78        8.50      6.58 o 
  -3   0  15       19.13       18.67      9.66 o 
  -2   0  15      154.44      205.51     16.34 o 
  -1   0  15       28.17       19.02      9.26 o 
   0   0  15        9.94       21.00      8.25 o 
   1   0  15       52.68       48.52      8.80 o 
   2   0  15       55.87       54.69      8.55 o 
  -3   1  15        5.61       11.69     10.07 o 
  -2   1  15       39.05       41.28     11.33 o 
  -1   1  15      131.05      144.95     12.40 o 
   0   1  15      102.66      105.84     10.68 o 
   1   1  15       30.76       28.74      8.15 o 
  -3   2  15       25.97       32.28      9.51 o 
  -2   2  15       13.42       19.73      9.31 o 
  -1   2  15       23.89       18.31      9.11 o 
   0   2  15       62.39       77.10     10.73 o 
   1   2  15       72.12       76.85      9.61 o 
   2   2  15       51.36       54.03     10.07 o 
  -3   3  15        3.84        1.37      9.36 o 
  -2   3  15        6.47        4.81      7.74 o 
  -1   3  15      102.81      124.56     11.84 o 
   0   3  15       34.97       44.07      9.51 o 
   1   3  15       69.63       63.44      9.76 o 
   2   3  15       41.58       49.73     10.73 o 
  -3   4  15       38.54       41.89     10.98 o 
  -2   4  15       36.39       36.55      7.89 o 
  -1   4  15       37.86       32.97      6.39 o 
   0   4  15       31.16       38.45      9.56 o 
   1   4  15      110.01      109.53     10.07 o 
   2   4  15       30.68       26.41     10.07 o 
  -3   5  15        1.93       13.56      9.76 o 
  -2   5  15       51.49       64.41      7.06 o 
  -1   5  15       38.89       40.49      6.55 o 
   0   5  15      164.12      190.03     13.05 o 
   1   5  15        2.14        3.14      8.60 o 
   2   5  15       11.38        9.56      9.66 o 
  -2   6  15       40.30       51.61      7.50 o 
  -1   6  15       14.72       14.01      8.50 o 
   0   6  15        7.03       11.03      8.75 o 
   1   6  15       33.88       48.32     10.57 o 
  -2   7  15       26.10       29.24     10.12 o 
  -1   7  15       70.57       75.84     10.42 o 
   0   7  15       94.83      113.02     11.99 o 
   1   7  15       41.50       35.82     10.68 o 
  -1   8  15       16.16       12.85     10.02 o 
   0   8  15       18.71       22.46      9.97 o 
  -1  -7  16        4.63        6.88     10.47 o 
   0  -7  16       32.15       46.09     10.78 o 
  -2  -6  16       58.04       66.43     14.32 o 
  -1  -6  16       20.59       13.31     11.59 o 
   0  -6  16       29.23       23.07     10.12 o 
   1  -6  16        0.13        7.69      7.79 o 
  -2  -5  16        8.93        4.86     12.50 o 
  -1  -5  16        2.42        4.40     11.69 o 
   0  -5  16      122.02      117.22     12.65 o 
   1  -5  16       23.91       17.35      7.13 o 
  -2  -4  16       30.15       25.09     13.71 o 
  -1  -4  16       63.96       73.16     13.31 o 
   0  -4  16       21.38       22.46      9.31 o 
   1  -4  16        6.81        9.31      5.82 o 
  -3  -3  16        4.79        8.45     12.14 o 
  -2  -3  16       12.22       13.10     11.13 o 
  -1  -3  16       29.16       39.01     10.57 o 
   0  -3  16        3.71       13.10     10.42 o 
   1  -3  16      128.47      106.40     10.52 o 
   2  -3  16        3.16        3.85      5.82 o 
  -3  -2  16        8.18        2.58     12.55 o 
  -2  -2  16       29.15       31.11     11.13 o 
  -1  -2  16      152.67      137.46     13.41 o 
   0  -2  16       37.08       35.21      9.41 o 
   1  -2  16        0.98       -2.98      6.78 o 
   2  -2  16       16.20       13.71      5.41 o 
  -3  -1  16       16.42       23.37     12.80 o 
  -2  -1  16        1.80       -4.96     10.73 o 
  -1  -1  16       11.12       12.29     11.08 o 
   0  -1  16      107.14      112.42     10.83 o 
   1  -1  16       45.73       46.75      8.95 o 
   2  -1  16       32.48       34.35      7.84 o 
  -3   0  16        0.15       11.84      9.81 o 
  -2   0  16       89.88      117.48     14.12 o 
  -1   0  16        5.67        3.90      9.46 o 
   0   0  16       66.71       53.78     10.73 o 
   1   0  16        0.11       -1.37      8.09 o 
  -3   1  16       15.97       26.92     11.43 o 
  -2   1  16        1.65        2.38     10.42 o 
  -1   1  16       15.65       10.42      9.16 o 
   0   1  16       91.68      105.23     11.99 o 
   1   1  16       57.90       78.87      9.92 o 
  -3   2  16        9.50        7.23      9.26 o 
  -2   2  16       19.75       29.34      9.97 o 
  -1   2  16      167.62      157.14     12.75 o 
   0   2  16       30.30       40.68     10.47 o 
   2   2  16       12.96       29.34      9.87 o 
  -3   3  16        4.86       15.08     10.52 o 
  -2   3  16       15.68       17.35      8.55 o 
  -1   3  16       27.78       25.40      9.56 o 
   0   3  16        8.02        0.86      9.71 o 
   1   3  16      122.80      139.53     11.64 o 
   2   3  16        5.16       10.78     10.12 o 
  -2   4  16       39.30       46.58      6.84 o 
  -1   4  16       52.46       65.74      7.19 o 
   0   4  16       29.76       17.30      9.16 o 
   1   4  16        6.87       13.76      8.20 o 
  -2   5  16        6.64        8.03      6.53 o 
  -1   5  16        1.44        5.01      9.26 o 
   0   5  16      130.85      166.85     13.15 o 
   1   5  16       14.23       14.42      9.61 o 
  -2   6  16       51.62       72.50      8.39 o 
  -1   6  16       32.14       31.11      9.46 o 
   0   6  16       29.05       32.18      9.56 o 
   1   6  16        0.37       -2.68      9.51 o 
  -1   7  16        5.96        0.56      8.85 o 
   0   7  16       19.99       27.17      9.87 o 
  -1  -6  17       10.32       19.58     13.26 o 
   0  -6  17       17.94       22.16      9.97 o 
  -1  -5  17       59.02       66.43     13.96 o 
   0  -5  17        7.96        6.93      8.30 o 
   1  -5  17        6.04        6.73      7.59 o 
  -2  -4  17       19.45       18.42     13.81 o 
  -1  -4  17       18.09       24.44     10.88 o 
   0  -4  17       66.48       68.81     11.89 o 
   1  -4  17       16.79       17.51      7.59 o 
  -2  -3  17       59.83       67.49     13.61 o 
  -1  -3  17        8.42        3.14     10.22 o 
   0  -3  17       18.76       17.00      8.75 o 
   1  -3  17       55.42       46.14      9.21 o 
  -2  -2  17        9.36        4.40     10.73 o 
  -1  -2  17       41.13       52.26     11.89 o 
   0  -2  17       23.83       15.73      7.84 o 
   1  -2  17       46.50       37.74      8.35 o 
  -2  -1  17       18.10       26.31     12.14 o 
  -1  -1  17       57.75       57.32     12.09 o 
   0  -1  17       15.66       16.19      8.55 o 
   1  -1  17       22.25       21.55      8.60 o 
  -2   0  17        0.88       -5.11     11.74 o 
  -1   0  17        0.91       -4.10      9.36 o 
   0   0  17      119.28      128.61     12.14 o 
   1   0  17        8.70        2.38      8.70 o 
  -2   1  17       23.98       37.84     11.94 o 
  -1   1  17       58.36       61.72     11.38 o 
   0   1  17       18.80       20.89      9.11 o 
   1   1  17       29.78       28.74      8.09 o 
  -2   2  17        8.97       13.10      9.81 o 
  -1   2  17       43.71       54.94     11.18 o 
   0   2  17       15.68       16.80      9.56 o 
  -2   3  17       62.46       63.70     10.37 o 
  -1   3  17        2.46       -5.67      8.65 o 
   1   3  17       52.54       76.75     10.88 o 
  -2   4  17       20.87       26.11      9.41 o 
  -1   4  17       17.78       25.37      6.81 o 
   0   4  17       68.21       91.02     10.93 o 
   1   4  17       16.08       13.36      8.25 o 
  -1   5  17       71.15       94.25     11.54 o 
   0   5  17        6.54       12.45     10.12 o 
   1   5  17        3.28        9.92      9.92 o 
  -1   6  17        5.26       11.23      9.46 o 
   0   6  17       15.82       16.34      9.46 o 
  -1  -4  18       22.80       19.43     11.64 o 
   0  -4  18        6.27       27.12      9.41 o 
  -1  -3  18        0.19       -2.28     10.12 o 
   0  -3  18      110.29       98.96     10.62 o 
  -2  -2  18       30.79       31.01     12.14 o 
  -1  -2  18        8.74        6.43     11.43 o 
   0  -2  18        2.63        5.67      7.54 o 
   1  -2  18       14.04       19.43      8.40 o 
  -2  -1  18        4.21        9.01     11.79 o 
  -1  -1  18       77.18       86.77     11.89 o 
   0  -1  18       47.03       35.36     10.32 o 
   1  -1  18       56.95       44.57      9.81 o 
  -2   0  18        0.38        1.21     11.08 o 
  -1   0  18       15.42       11.28     11.18 o 
   0   0  18       10.14       10.83      9.66 o 
   1   0  18       46.64       58.08      9.36 o 
  -2   1  18        3.97        6.58     10.37 o 
  -1   1  18       69.82       75.48     12.40 o 
   0   1  18       70.43       80.34     12.60 o 
  -2   2  18       32.79       33.75     10.73 o 
  -1   2  18        6.26        9.11     10.93 o 
   0   2  18        4.28        5.46      9.06 o 
  -1   3  18        1.15       -2.33      9.31 o 
  -1   4  18       22.50       17.71      9.41 o 
   0   4  18        5.44       13.20      8.80 o 
  -1   0  19       14.25       21.35     10.42 o 
                                                 
